# Supplementary material for: Membrane to cortex attachment determines different mechanical phenotypes in LGR5+ and LGR5- colorectal cancer cells
Source: Nat Commun. 2024 Apr 18;15:3363. doi: 10.1038/s41467-024-47227-2 (PMC11026456; doi:10.1038/s41467-024-47227-2)
Supplement: Supplementary file 3 — Supplementary Data 1 [file 41467_2024_47227_MOESM3_ESM.xlsx]

## Sheet: Sheet1
diffmix	GOBLET_Nusse_2018	ENTEROCYTE_Nusse_2018	Mucosecreting_Hs	TUFT_Nusse_2018	coreHRC 100 (EpiCore)	Fetal signature mustafa	Lgr5.ISC.refined	POLR1A.High	Mex3aHI LGR5hi	Proliferation	Ki67_HvL
TFF2	PCK1	EMP1	MUC5B	AKR1B10	EMP1	EMP1	LGR5	CHP2	HMGCS2	VANGL2	GJB3
KRT20	FXYD3	FABP1	TFF3	TM4SF4	SDCBP2	AKR1B10	SMOC2	UGT2A3	RASSF10	TOP2A	NEK2
CA2	HOMER2	MOGAT2	DLL1	APOBEC1	DUSP5	P2RY2	OLFM4	ABCC4	MEX3A	SLFN13	PIF1
CEACAM1	BCAS1	HSD17B2	SPINK4	MYRFL	PTPRH	FXYD3	AXIN2	LDLRAD3	EPHA4	SAMD5	DDIAS
CHGB	RAMP1	HPGD	ELF3	ST18	CYP3A5	PHLDA3	RGMB	TOP2A	FAM222A	NEK2	CENPF
	MUC2	CHP2	MUC5AC	CDKN1A	AHNAK2	TLR4	EPHB2	KIF26A	KIF12	SNX10	KIF18A
	GCNT3	KRT20	KLF4	TTLL7	FA2H	PSCA	ASCL2	STMN1	TMEM132A	AURKB	KIF2C
	TFCP2L1	SLC51A	SPDEF	CDHR5	RHOF	GCNT3		PTPRO	NAV2	GINS2	TROAP
	CHST4	SLC15A1		GPRC5A	SLC6A8	ECM1		ALDH1B1	SLC29A1	SESTD1	CCNB1
	PARM1	MTTP		ACSS2	CDA	CGNL1		UBE2C	FGFRL1	FAM83D	PLK1
	SMIM5	PTPRH		MTMR11	GBP3	ABHD4		PRPS1	PTPRS	NUP210	ASPM
	SLC22A15	SLC9A2		STOX2	PLAUR	PLAUR		SPC24	MSI1	UHRF1	KIF23
	PLAUR	ABCC2		LIMA1	GPRC5A	CD55		HMGB2	ZDHHC14	CNTLN	PSRC1
	MLPH	SH3D21		CMTM3	LIPH	MSLN		NEK2	WWOX	MCM2	CENPA
	LIPH	GPD1		CACHD1	CD55	RGS17		AURKB	TRIM44	BRCA1	KIF18B
	TFF3	CDA		SERPINI1	KLK10	GJB3		FAM83D	BCL6	TFPI	KIF22
	SLC41A2	UGT2A3		BMP2	GJB3	ABCC4		UHRF1	IGF1R	KIF11	TPX2
	PTPRR	UGT1A1		TMEM45B	LAMA3	LAMA3		PLAU	LIMK2	TROAP	CENPE
	SH3BGRL3	DQX1		MYADM	TMBIM1	SCEL		SULF2	PHGDH	MCM10	ANLN
	S100A14	ANPEP		PROX1	MXD1	SPATA6		PIF1	MAD2L2	CCNB1	DLGAP5
	S100A16	TRIM31		EPHA4	TJP3	HYAL1		SKA2	CAD	RFC3	PRC1
	PLCB1	OSGIN1		MGST3	BMP2	S100A14		KIF2C	CBX1	KIF23	CEP55
	CAPN8	ALDOB		ITPR2	RNF103	GADD45B		MCM2	RGS12	PBK	PARPBP
	FAM174B	PPP1R14D		PYGL	B4GALNT3	PTP4A3		BRCA1	SOX4	DEPDC1	KIF20A
	BHLHE40	LRRC19		KALRN	SLC44A4	GNAI1		KIF11	MFGE8	ECT2	KIF14
	MKNK2	SULT1B1		PKP1	RRAS	ARL4C		CDC45	FANCG	BIRC5	CKAP2
	F2RL1	LGALS3		CAPG	TSPAN1	PIR		HJURP	TCF3	MAD2L1	CCNB2
	GALNT5	SULT2B1		PRR15	SNX9	ANXA1		FKBP5	HS2ST1	KIF18B	BUB1
	KDELR3	TMEM120A		GNAI2	SERINC2	S100A16		CDCA5	LAMC1	BUB1B	SPC25
	TSPAN1	GPR155		ABCC3	MISP	SLC45A3		ZWINT	KIF2A	DENND5A	CDKN3
	GALNT10	TUBAL3		CIB2	LMO7	EPHA4		DUT	EDN1	CENPH	GTSE1
	FAM114A1	ACE2		DTNB	ITGA3	MCAM		BLM	CD44	USP13	CDC25C
	SLC50A1	TGFBI		PFKFB3	CLIC3	FOSL1		MCM10	CCDC91	GINS1	HMMR
	PYGB	GALM		RGS19	KRT80	S100A6		CCNB1	HSD17B14	NCAPG	MELK
	GALNT3	DPEP1		ACACB	ITGB4	CLIC3		ASPM	CEP97	DHFR	CKAP2L
	S100A6	TMEM37		PLA2G4A	RIOK3	TBC1D2		RFC3	BOC	MTBP	KIF20B
	SH3PXD2A	SLC11A2		CPEB4	MYH14	ITGB4		KIF23	TMEM107	TYMS	BORA
	ST3GAL1	KBTBD11		YPEL2	UGCG	RGS19		MCM3	PHF14	RAD51AP1	CDC20
	ODF2L	CDH17		LPCAT4	CD59	FLNC		PBK	MAN2A2	FANCD2	SLC28A3
	GALNT6	MAOB		CLMN	AHNAK	PLCD3		LMNB1	RAD50	CENPK	AURKA
	KCNK6	PPARGC1A		WDFY2	CXCL16	SAMD5		RMI2	CCDC66	CHEK1	CDC25B
	NFKB2	SLC3A1		PNPLA3	FLNB	AHNAK		ECT2	IFT27	FANCI	KNSTRN
	SPINK4	IL18		STARD5	CEACAM1	CXCL16		SLC1A4	PNLIPRP2	MCM7	PRR11
	SCIN	ABCG2		VAMP8	PTK6	GSN		BIRC5	SLC44A2	MDFIC	MIS18BP1
	TTC39A	CORO2A		PRCP	LRP10	PHLDA2		ASF1B	KDM5A	EXO1	ARHGEF39
	B3GNT5	MALL		ABHD2	USP53	PLK2		CENPU	ZSCAN2	RBL1	EFCAB11
	GSN	SNX9		MYZAP	PINK1	IL1RN		CENPA	TLX2	CDC6	CCNF
	TNK2	MVP		DPYSL2	PLEC	PMEPA1		MAD2L1	CSNK1E	PLK4	NRARP
	P2RX4	NPC1L1		PLK2	LAMB3	TNS4		BUB1B	KIF1C	HELLS	OSCP1
	STXBP6	CTSS		YPEL3	CGN	VAMP5		TTL	CWF19L2	ANLN	SHCBP1
	CHRM1	TEP1		RHOC	EZR	S100A4		TRIP13	EMP2	PRIM1	CDCA3
	GNE	SLC43A2		GNA14	PCDH1	HSPB1		PIGR	GTF2F1	FEN1	ALPP
	LSS	PRAP1		IQSEC1	BAIAP2L1	RBMS1		DEPDC1B	MID1	PRC1	TLR1
	SLC35C1	TICAM1		LIMD2	DDR1	CAPN5		PDP2	PPIG	NPHP1
	FRY	ITGA3		RDX	MUC13	WWC2		TTK	MBD4	NRM
	MCF2L	SLC9A3		ATP13A2	PDZK1IP1	PDZK1IP1		CENPH	TLR2	EIF2AK4
	GOLPH3L	ENTPD5		NAV2	SLC2A1	TTC9		RACGAP1	RPL13	ATAD5
	SEC24D	GPT		TRPM5	EFNB1	KIFC3		TPX2	CLU	KIF14
	DNAJC10	BPNT1		ADAM22	CDCP1	VNN1		GINS1	CENPB	CDC7
	TDRD7	DGAT1		RIT1	PPARD	CDH13		NAT8	SORCS2	CEP78
	RAB27B	AGPAT2		ANGEL1	EPS8L1	FKBP9		NCAPG	EXOSC10	TACSTD2
	APPL2	AHNAK		MYO6	SMAD3	PSRC1		MTBP	CNNM1	FANCA
	TNFRSF21	LRP1		DCP1B	TMPRSS4	EPS8L1		TYMS		CCNA2
	ARF4	HDHD3		CPVL	JUP	KRT7		NCAPH		DSCC1
	KLF4	ITPK1		TMEM176B	PPP2CB	GPX2		RAD51AP1		SMC2
	EIF2AK4	SLC28A1		PLCG2	HEBP2	RAB27B		FANCD2		HS6ST2
	PCSK7	FRK		DSP	MYOF	OSBPL5		CHEK1		BUB1
	NIPAL2	CRAT		KLF6	ANXA11	ID2		FANCI		SORBS1
	STK38L	PTK6		ETHE1	TNFRSF21	RAB11FIP5		SKA3		CDC25A
	ST3GAL6	DHRS11		TOR4A	SPINT1	DAPK1		GINS4		SPC25
	EDEM1	TOB1		KCNQ4	ARFGAP3	CLCF1		EXO1		NCAPG2
	SLC37A1	PLS1		PLCB2	TINAGL1	CKAP2		CDC6		GTSE1
	OSBPL2	OPTN		TMEM9	CDKN2B	TACSTD2		PLK4		TTC26
	REP15	REEP6		SKAP2	TM4SF1	CAPN2		HELLS		FUT1
	GOLM1	RETSAT		MAP4K4	TSPAN3	PPIC		DTL		CHAF1B
	QSOX1	AMN		MAN2A1	PRSS22	FOXQ1		SUV39H1		CDT1
	SAMHD1	EPHA1		GPRC5C	SLPI	SORL1		ANLN		KNTC1
	UGP2	SPSB1		ZNF512B	B4GALT1	MBOAT1		BLMH		MCM6
	TINAGL1	SAT1		PPT1	CD68	HS6ST2		FEN1		ZNF367
	SMIM14	XKR9		S100A11	LAMC2	SCMH1		GAL		STIL
	SYTL4	HECTD3		FUT2	TMPRSS2	PMM1		DLGAP5		NAP1L1
	HYOU1	SEC23A		RHOG	SEMA3B	FABP5		SLC16A1		C18orf54
	RNF39	SEMA4G		HAP1	STK24	GTSE1		SPTBN1		CKAP2L
	GUK1	ACOX1		STK38	ITGA2	SERPINH1		E2F3		WDHD1
	LITAF	HKDC1		RABGAP1L	ADAM9	TINAGL1		PRC1		RETNLB
	TRIM47	SLC26A3		INPP5J	ITGB1	SLCO4A1		DNA2		E2F7
	TMED3	MME		ARAP2	CAMK2N1	ENAH		CEP55		VRK1
	HSP90B1	EZR		ENC1	TIMP2	AKAP13		CDCA8		TK1
	CLTB	BCL2L15		DMXL2		EREG		PARPBP		WDR76
	SPPL2A	ALAS1		PHLDA1		PLEKHS1		GINS3		PAK6
	TPD52	BAIAP2L1		BCL2L14		PRSS22		POLQ		RAD54B
	SPATS2L	PFKFB4		RGS14		PPL		KIF14		NEIL3
	CALR	ADIPOR2		TMEM141		MDM2		CDC7		CDC20
	C2CD2L	GCNT2		CMIP		SERPINB5		CKAP2		MSH6
	UAP1	SLC23A2		KLF3		ILDR1		DIAPH3		LRP8
	GOLGB1	ACSL5		ANXA11		NCMAP		MCM4		UBE2T
	RASA4	ALDH18A1		PIM3		LAMC2		FANCA		RAD51
	PCSK9	SMPDL3A		CAP1		KRT23		CCNA2		RRM2
	TMEM214	KIFC3		TMEM176A		ENDOD1		DSCC1		RRM1
	CCND3	DGKQ		HMX3		ICAM1		PCNA		CBFA2T3
	TC2N	ARHGAP26		TPPP3		SH3BGRL2		SMC2		ERCC6L
	SYTL2	GNA11		PLD2		CCP110		HS6ST2		SLCO5A1
	EIF4EBP1	CAST		ALDH3A2		DDAH1		BUB1		ESCO2
	CBFA2T3	XPNPEP1		HIVEP2		CCNG1		HAUS5		CENPM
	CREB3L4	CASP7		CLIC4		BAX		CDC25A		CTNNAL1
	RASEF	NAT8		ATP2A3		ANXA5		MSH2		OIP5
	PGM3	TCN2		PDE9A		TSPAN6		SPC25		PDGFC
	KIF13A	ADH4		PPP3CA		ZMAT3		CDKN3		TCF19
	EIF2AK3	CBLC		GLYCTK		WWTR1		GEN1		CDK6
	GALNT4	UPP1		ESPN		IL33		UNG		ARL13B
	GALE	SLC39A5		SLC27A1		CD14		NCAPG2		IQGAP3
	B3GNT7	VIPR1		OTUD7B		ARHGEF3		ORC6		CHRNA5
	LAMC2	TMEM139		PPARG		INF2		CHAF1A		PSAT1
	TMPRSS2	ADAMTSL5		ARHGAP4		CD44		GTSE1		CD44
	SRM	ACADM		SIAE		LMNA		SIAE		PRSS21
	FAM3C	IDH1		RAC2		AAAS		HMMR		MYCN
	CRELD2	PLIN3		RHBDF1		MLKL		TBC1D31		E2F8
	IKBIP	TSC22D3		SLC25A12		KCNN4		SEPHS1		CENPN
	HID1	MYO5B		SLCO4A1		GLIS3		KNTC1		CYP1B1
	LMAN1	RXRA		B4GALT4		ALCAM		MCM6		PMP22
	CREB3L1	KLC4		CCDC68		AK1		MELK		FIGNL1
	SH3BGRL2	IGSF9		PLEKHG5		TSPAN2		SMC4		CENPI
	TPCN1	LAD1		BUB3		TUBB6		CLSPN		SYNE1
	ZBTB8A	TOR1AIP2		AK7		HSPA2		MAGOHB		ULK2
	TRAM1	CIDEB		TMEM121		EPN3		XRCC2		CELSR1
	PDXDC1	FAM3B		WNK2		SH3KBP1		VRK1		DCLRE1B
	EDEM3	SPINT1		PTPRJ		FMNL2		NCAPD3		CCDC15
	DNAJB11	VMP1		EHF		NOXO1		KIF20B		NUSAP1
	TOR3A	IRAK2		RMND5A		PDLIM7		GJB2		RGS10
	SLC35A1	SLC25A34		PLEKHS1		SGCB		SKA1		FRZB
	FKBP11	STX12		TRIB2		TSPAN4		HNRNPD		DUSP10
	SPCS3	SLC16A5		ALKBH7		GCNT1		USP1		CHRNA3
	SRD5A1	MEP1A		RAB5B		WFDC2		NDC80		CACNA2D2
	SMIM3	ACE		KLHL28		B9D1		BORA		SETD7
	TXNDC11	CREB3L3		SMTN		CPT1C		TICRR		ERG
	CGREF1	FEZ2		STK40		USP46		LRP8		KATNAL1
	RFC1	DGAT2		B4GALT5		CRYAB		ARID5B		IL17RB
	RPN2	URGCP		LZTS2		PAQR8		POP1		STOX1
	PYROXD1	RILP		SPIRE2		KRT4		SLC18B1		CD200
	CLPTM1L	PEX11A		PIK3R3		KLRG2		RAD51		SLC24A3
	HSPA5	CDKN2B		ILDR1		BTG2		AURKA		AQP3
	TM9SF3	TREH		TMEM65		SLC39A10		RRM2		AS3MT
	GALNT12	ACBD4		LMTK2		GPR137B		NHLRC1		POU2AF1
	FAM98A	MCU		MICAL1		KLHL13		RRM1
	ITGA2	TXNDC17		PNPLA6		WNT4		KNSTRN
	ADAM9	TMEM236		TMEM74B		PDLIM4		NUDT21
	UFSP2	DUSP12		KRT23		FLOT2		CBR1
	SLC22A23	AGMO		CABLES2		RHOD		CCNE2
	EDEM2	SLC7A7		HSF2		COL4A2		MIS18BP1
	COPB2	COBL		FAM171A1		MGMT		SNRPD1
	TVP23B	AQP11		HK1		SLC44A2		RRP1B
	SLC10A7	SLC18B1		ACSL4		IL17RE		MIS18A
	RCAN3	TMEM135		CPNE5		LAPTM5		TIPIN
	DDOST	TMEM86A		RUNX1		CAMKK1		CHSY1
	SEC16A	MEP1B		TXNDC16		EXOC4		OIP5
	AGR2	GUCD1		TMEM116		AQP5		CMSS1
	CANT1	ENPEP		ZDHHC17		SLC4A11		TCF19
	NAGA	MAOA		SPA17		GATM		IPO5
	TBRG1	GNG12		SLC26A2		MSANTD3		CCNF
	MYO5C	ZZEF1		KCTD13		GLIPR1		POLR1E
	PDIA3	SIDT2		DDAH1		DCXR		GFM2
	CAMSAP3	SLC46A1		DUSP14		GPC1		IQGAP3
	MIA3	SAR1B		DVL1		COL18A1		PM20D2
	MANSC1	FAHD1		TUBA1A		EMP2		MCMDC2
	MLLT3	KCNK5		SAMD14		SYT8		POLE2
	ATP2C2	DNM1		ARHGEF28		DYRK3		PSPH
	SLC39A11	PCYT1A		STX3		VANGL1		PSAT1
	FHL1	RAB17		FRYL		MRAS		E2F2
	COPG1	PAQR7		CARD10		CTSH		SASS6
	SEC61G	MYL12B		TSPAN6		P2RY6		BZW2
	BCAT2	SLC26A6		ARPC5		TMEM40		EIF5A2
	EHD4	ACTN4		TBCB		TIMP2		GP2
	GMDS	HSD17B4		LMBR1		ARHGAP44		CDCA2
	ANG	SLC31A1		TRIM40		FRMD6		SASH1
	GALK2	SCO2		SCAND1		EDA2R		NUP35
	SEC23B	MYO1D		TMEM158		DUSP22		MCM8
	SRPRB	ATP6V0A2		IFNAR2		CLU		SHCBP1
	RAB3D	GSTK1		RBM38		PSAPL1		SAE1
	SIDT1	ZDHHC7		ZFHX3		VSIG1		RAD51C
	SLC17A9	MICAL2		PSTPIP2		TNNI2		MYCN
	HDLBP	LMBR1L		GYS1		COL4A1		DMBT1
	PDIA6	HNF4G		TEAD1		STX11		ADAT2
	GMPPA	ABCD3		SSX2IP		IFT57		LCORL
	SEC61B	PCSK5		ATP6V1D		DHH		GART
	CD9	SLC51B		STAT2		PLAT		CENPN
	SDF2L1	TFG		TRIM38		EFNA5		CCNE1
	PACSIN1	FMO5		INPP5B		ANXA3		NDC1
	SPDEF	SLC25A45		INPP5D		WTIP		EPHB1
	ARFGAP1	PTDSS1		TNFAIP3		SUSD4		GPD1L
	STARD3NL	ACOT11		OGDHL		RPS19		AGPAT5
	NUCB1	CKB		COPRS		BASP1		EPN3
	CAPN9	SCP2		CKAP4				TRIM37
	PDIA4	TMEM253		MN1				LSM5
	GAL3ST2	EXOC3L4		SFXN3				CENPI
	GOLGA5	SPHK1		NARF				DBF4
	BET1	ABHD3		ANKRD12				OPA1
	CAPNS1	IFNGR2		PRSS53				LTV1
	TPSG1	NAALADL1		SNRNP25				CHAC2
	ANO7	ST3GAL4		ALOX5				CLDN2
	UBA7	CASP6		LRCH4				FAS
	GUCA2A	ILVBL		FAM221A				CPS1
	CDK5RAP3	ABR		ALDH2				LDHC
	ASNS	VAT1		ATXN1				MKI67
	DCBLD2	OGDH		HOMER3				PNLIPRP2
	ARFIP2	ZFYVE21		SORT1				HOMER1
	KCTD14	CEACAM20		CROT				IDH3A
	KCNH3	GSTM3		PTGS1				LYAR
	TMEM183A	HAGH		GDE1				WDR12
	TM9SF2	HADHA		NDUFAF3				TTF2
	UGGT1	PGD		GCNT1				TMEM183A
	PDIA5	ENO1		MICAL3				DLAT
	RELL1	ALPI		CAMTA2				DCLRE1B
	SCAMP1	SLC25A36		PTPN6				CNOT10
	FUT4	KHK		GALK1				NFIA
	GFI1	THNSL2		ESYT1				TRMU
	SIL1	PXDC1		HEBP1				GSTCD
	TOM1L1	CYB5B		RGS2				AGPS
	FCGBP	XDH		GIMAP1				HADH
	HGFAC	LPCAT3		TTLL11				TMEM64
	PPIB	MYLK		RILPL2				NOTCH2
	OSTC	PTTG1IP		DDAH2				LAP3
	RASD2	GGACT		CBR3				PRKX
	HERPUD1	TBC1D24		PIGC				ECHDC1
	KRTCAP2	RNF13		FOLR1				RBKS
	DNAJC3	MAF		POU2F3				PANK1
	ID4	MOCOS		STRIP2				BAG2
	ERN2	FAAH		LCA5				MND1
	PLLP	HSD17B6		PLEKHO2				FDXACB1
	BSCL2	ATP1A1		GABARAPL2				ZW10
	SYVN1	TMEM106A		SPIB				SMC6
	SLC7A4	RHOD		HSPB11
	ZBP1	SHPK		TIPARP
	TXNDC5	BCHE		KCTD15
	ERGIC1	TM6SF2		LYN
	SLC16A6	PGM2		TMEM229A
	HPD	APRT		ABHD16A
	SRP72	TBC1D22A		CBLB
	RASSF6	PLD1		PRR5-ARHGAP8
	ATOH1	ACAD11		PIP5K1B
	GALNTL6	RHBG		NCF2
	TMEM63A	SLC7A8		PSD3
	SGSM3	SLC5A9		SLC41A3
	TMEM123	LIPE		AVIL
	ANXA3	EHHADH		MAP1A
	GMPPB	ALDH1A1		UNC5B
	SSR4	ABAT		CHI3L1
	SYBU	TSTD1		ATAT1
	RPN1	ALDH9A1		GFI1B
	CSRP1	ABCG5		PDE6D
	MANF	ACAA2		ACOT7
	GPR20	SLC2A9		ARHGAP8
	ASPH	RBP2		NUDT14
		ABCG8		OPN3
		DAB1		NSF
		TMEM82		ARL5A
		MPP1		PDCL
		HADH		ATP6AP1
		SLC34A2		MYO1B
		PCCB		ARHGEF2
		TAX1BP3		A4GALT
		NET1		PACS2
		BCO2		HSBP1
		SOWAHA		FES
		MS4A10		P2RX1
		NLRP6		AGT
		TYMP		GPCPD1
		SLC7A9		WDR7
		SFT2D2		SOCS1
		UGDH		SUFU
		PEX19		DAPP1
		EDN3		PALLD
		SLC39A4		KIF21B
		EDN2		SEC14L1
		CST6		KCTD12
		SLC22A1		RAB4B
		GALT		PLEK
		CCS		STRADA
		ADTRP		CACNA2D2
		SPNS2		CALML4
		PAPSS2		RGS13
		CDC42EP2		CHDH
		SOAT2		TCTA
		RUFY3		IL17RB
		PM20D1		SLC16A2
		SLC6A4		HSPA4L
		DECR1		SUCNR1
		FAM78A		PGM2L1
		STOM		MSI2
		PLA2G12B		OAS2
		TMEM230		TAS1R3
		PEPD		PPP1R14C
		REG3A		FNBP1
		TM4SF5		IL13RA1
		SH3TC1		SH2D7
		CCL25		RGS22
		CMBL		SHKBP1
		SLC5A11		KCND3
		S100G		BMX
		CD36		TTLL10
		ACY1		ARF3
		ARG2		HMX2
		TSPAN15		GNG13
		OCM		ATP8A1
		GGT1		CAMK2B
		VWCE		LTC4S
		TMEM252		CD37
		ALDH1L1		SLC9A9
		NR1I3		TMEM160
		PROZ		EPPK1
		SLC13A2		HPGDS
				ADCY5
				MATK
				CD300LF
				UBTD1
				CPM
				ALOX5AP
				USP49
				KIT
				BASP1
				HCK
