# Supplementary material for: Membrane to cortex attachment determines different mechanical phenotypes in LGR5+ and LGR5- colorectal cancer cells
Source: Nat Commun. 2024 Apr 18;15:3363. doi: 10.1038/s41467-024-47227-2 (PMC11026456; doi:10.1038/s41467-024-47227-2)
Supplement: Supplementary file 4 — Supplementary Data 2 [file 41467_2024_47227_MOESM4_ESM.xlsx]

## Sheet: Sheet1
	Fig. 1c	0.5			1.5			5			11
		LGR5-	LGR5med	LGR5+	LGR5-	LGR5med	LGR5+	LGR5-	LGR5med	LGR5+	LGR5-	LGR5med	LGR5+
		62	68	65	82	77	75	127	95	105	78	74	65
	Fig. 1f	0.5			3			30
		LGR5-	LGR5med	LGR5+	LGR5-	LGR5med	LGR5+	LGR5-	LGR5med	LGR5+
		112	178	33	124	162	51	100	209	93
	Fig. 1g	0.5			1.5			5			11
		LGR5-	LGR5med	LGR5+	LGR5-	LGR5med	LGR5+	LGR5-	LGR5med	LGR5+	LGR5-	LGR5med	LGR5+
		73	78	87	86	93	112	73	68	88	101	101	125
	Fig. 1h	0.5			1.5			5			11
		LGR5-	LGR5med	LGR5+	LGR5-	LGR5med	LGR5+	LGR5-	LGR5med	LGR5+	LGR5-	LGR5med	LGR5+
		59	71	71	68	69	71	111	81	89	60	71	67
	Fig. 1j	3
		LGR5-	LGR5med	LGR5+
		98	106	96
	Fig. 2c	LGR5-	LGR5med	LGR5+
		363	2404	1244
	Fig. 2d	LGR5-	LGR5med	LGR5+
		331	2276	1167
	Fig. 2g	LGR5-				LGR5+
		No blebs	Rounded	Polarized	Dying/Dead	No blebs	Rounded	Polarized	Dying
		20	20	48	31	15	21	140	11
	Fig. 2i	LGR5-				LGR5+
		No blebs	Rounded	Polarized	Dying/Dead	No blebs	Rounded	Polarized	Dying
		20	20	48	31	15	21	140	11
	Fig. 3c	LGR5low	LGR5med	LGR5high
		44	64	24
	Fig. 3d	LGR5low	LGR5med	LGR5high
		44	64	24
	Fig. 3e	LGR5low	LGR5med	LGR5high
		43	64	23
	Fig. 3f	LGR5low	LGR5med	LGR5high
		43	64	23
	Fig. 3f	LGR5low	LGR5med	LGR5high
		19	24	6
	Fig. 4c	Detached	Attached
		31	93
	Fig. 4d	LGR5low	LGR5med	LGR5high
		64	34	24
	Fig. 4e	LGR5low	LGR5med	LGR5high
		35	29	22
	Fig. 4f	LGR5low	LGR5med	LGR5high
		32	26	19
	Fig. 5g	LGR5-	LGR5med	LGR5+	LGR5+ linker	LGR5med linker	LGR5-_shRNA
		65	71	59	61	58	131
	Fig. 5i	LGR5- No doxy	LGR5+ No doxy	LGR5+ iMC-linker
		119	286	208
	Fig. 5j	LGR5high	LGR5highiMClinker	LGR5low shERM	LGR5low
		62	51	46	44
