# Supplementary material for: Membrane to cortex attachment determines different mechanical phenotypes in LGR5+ and LGR5- colorectal cancer cells
Source: Nat Commun. 2024 Apr 18;15:3363. doi: 10.1038/s41467-024-47227-2 (PMC11026456; doi:10.1038/s41467-024-47227-2)
Supplement: Supplementary file 18 — Source Data [file 41467_2024_47227_MOESM18_ESM.xlsx]

## Sheet: 1c_SingleCells_Roundness
			LGR5-
		0.5	0.538	0.985	0.467	0.866	0.911	0.848	0.937	0.879	0.854	0.97	0.771	0.835	0.896	0.949	0.828	0.74	0.679	0.398	0.935	0.98	0.77	0.359	0.848	0.939	0.923	0.776	0.854	0.952	0.839	0.863	0.593	0.909	0.948	0.92	0.94	0.786	0.756	0.927	0.719	0.756	0.922	0.925	0.956	0.96	0.969	0.392	0.858
		1.5	0.79	0.763	0.898	0.693	0.949	0.895	0.621	0.991	0.542	0.777	0.571	0.509	0.946	0.616	0.357	0.693	0.441	0.942	0.965	0.716	0.977	0.759	0.377	0.404	0.94	0.633	0.931	0.916	0.288	0.925	0.941	0.404	0.395	0.273	0.965	0.851	0.984	0.984	0.92	0.556	0.98	0.865	0.897	0.91	0.869	0.459	0.599
		5	0.556	0.983	0.958	0.557	0.511	0.397	0.36	0.81	0.85	0.422	0.842	0.957	0.93	0.415	0.859	0.981	0.957	0.509	0.813	0.925	0.932	0.297	0.761	0.727	0.941	0.818	0.864	0.544	0.982	0.953	0.512	0.954	0.892	0.543	1	0.959	0.452	0.718	0.971	0.957	0.654	0.797	0.416	0.904	0.683	0.914	0.922
		11	0.853	0.722	0.383	0.285	0.809	0.579	0.571	0.93	0.645	0.751	0.883	0.4	0.845	0.636	0.45	0.468	0.953	0.981	0.333	0.655	0.371	0.834	0.902	0.65	0.626	0.407	0.739	0.945	0.898	0.484	0.617	0.46	0.839	0.733	0.896	0.472	0.642	0.865	0.569	0.595	0.277	0.591	0.479	0.787	0.736	0.865	0.424
																Effect of stiffness									Effect of stemness
			LGR5-	LGR5med	LGR5+		Table Analyzed	Roundness-nested black								Within each column, compare rows (simple effects within columns)									Within each row, compare columns (simple effects within rows)
		Test for normal distribution
		D'Agostino & Pearson test					Mixed-effects model (REML)	Matching: Both factors								Number of families	3								Number of families	4
		K2	45.64	101.8	75.74		Assume sphericity?	No								Number of comparisons per family	6								Number of comparisons per family	3
		P value	<0.0001	<0.0001	<0.0001		Alpha	0.05								Alpha	0.05								Alpha	0.05
		Passed normality test (alpha=0.05)?	No	No	No
		P value summary	****	****	****		Fixed effects (type III)	P value	P value summary	Statistically significant (P < 0.05)?	F (DFn, DFd)	Geisser-Greenhouse's epsilon				Sidak's multiple comparisons test	Mean Diff.	95.00% CI of diff.	Significant?	Summary	Adjusted P Value				Tukey's multiple comparisons test	Mean Diff.	95.00% CI of diff.	Significant?	Summary	Adjusted P Value
							Row Factor	<0.0001	****	Yes	F (1.000, 77.00) = 68.93	1
		Anderson-Darling test					Column Factor	<0.0001	****	Yes	F (1.979, 152.4) = 24.93	0.9896				LGR5-									0.5
		A2*	12.14	3.361	5.328		Row Factor x Column Factor	0.3501	ns	No	F (1.934, 94.76) = 1.056	0.9669				0.5 vs. 1.5	0.1245	0.03944 to 0.2096	Yes	**	0.001115				LGR5- vs. LGR5med	0.09904	0.02840 to 0.1697	Yes	**	0.003714
		P value	<0.0001	<0.0001	<0.0001											0.5 vs. 5	0.1016	0.02410 to 0.1790	Yes	**	0.004273				LGR5- vs. LGR5+	0.1387	0.05755 to 0.2198	Yes	***	0.000354
		Passed normality test (alpha=0.05)?	No	No	No		Random effects	SD	Variance							0.5 vs. 11	0.1432	0.05566 to 0.2308	Yes	***	0.000225				LGR5med vs. LGR5+	0.03963	-0.03867 to 0.1179	No	ns	0.44908
		P value summary	****	****	****		Subject	0	0							1.5 vs. 5	-0.02295	-0.1093 to 0.06337	No	ns	0.979158
							Subject x Row Factor	0.05399	0.002915							1.5 vs. 11	0.01874	-0.07642 to 0.1139	No	ns	0.995683				1.5
		Shapiro-Wilk test					Subject x Column Factor	0.05679	0.003225							5 vs. 11	0.04169	-0.04496 to 0.1283	No	ns	0.733461				LGR5- vs. LGR5med	0.1386	0.05178 to 0.2254	Yes	***	0.000794
		W	0.8988	0.9606	0.9463		Residual	0.1887	0.03559																LGR5- vs. LGR5+	0.1717	0.09002 to 0.2534	Yes	****	1e-05
		P value	<0.0001	<0.0001	<0.0001											LGR5med									LGR5med vs. LGR5+	0.03309	-0.04752 to 0.1137	No	ns	0.590673
		Passed normality test (alpha=0.05)?	No	No	No		Was the matching effective?									0.5 vs. 1.5	0.1641	0.05977 to 0.2684	Yes	***	0.000385
		P value summary	****	****	****		Chi-square, df	2.709, 2								0.5 vs. 5	0.1735	0.07349 to 0.2735	Yes	****	7.9e-05				5
							P value	0.258								0.5 vs. 11	0.1606	0.07016 to 0.2510	Yes	****	5.3e-05				LGR5- vs. LGR5med	0.171	0.09976 to 0.2422	Yes	****	<0.000001
		Kolmogorov-Smirnov test					P value summary	ns								1.5 vs. 5	0.009438	-0.08435 to 0.1032	No	ns	0.999905				LGR5- vs. LGR5+	0.2522	0.1910 to 0.3135	Yes	****	<0.000001
		KS distance	0.1397	0.08792	0.1029		Is there significant matching (P < 0.05)?	No								1.5 vs. 11	-0.003472	-0.1048 to 0.09781	No	ns	>0.999999				LGR5med vs. LGR5+	0.08123	0.001973 to 0.1605	Yes	*	0.043266
		P value	<0.0001	<0.0001	<0.0001											5 vs. 11	-0.01291	-0.1018 to 0.07595	No	ns	0.999204
		Passed normality test (alpha=0.05)?	No	No	No		Difference between row means																		11
		P value summary	****	****	****		Predicted mean of 0.5	0.7655								LGR5+									LGR5- vs. LGR5med	0.1164	0.02846 to 0.2043	Yes	**	0.006296
							Predicted mean of 11	0.5929								0.5 vs. 1.5	0.1575	0.04988 to 0.2652	Yes	**	0.001097				LGR5- vs. LGR5+	0.2082	0.1255 to 0.2909	Yes	****	<0.000001
		Number of values	349	314	310		Difference between predicted means	0.1726								0.5 vs. 5	0.2151	0.1141 to 0.3162	Yes	****	1e-06				LGR5med vs. LGR5+	0.09177	0.009588 to 0.1739	Yes	*	0.025052
							SE of difference	0.02079								0.5 vs. 11	0.2127	0.1158 to 0.3097	Yes	****	<0.000001
							95% CI of difference	0.1312 to 0.2140								1.5 vs. 5	0.05758	-0.03273 to 0.1479	No	ns	0.428235
																1.5 vs. 11	0.05521	-0.05205 to 0.1625	No	ns	0.666203				Test details	Mean 1	Mean 2	Mean Diff.	SE of diff.	N1	N2	q	DF
							Data summary									5 vs. 11	-0.002368	-0.1033 to 0.09860	No	ns	>0.999999
							Number of columns (Column Factor)	3																	0.5
							Number of rows (Row Factor)	2																	LGR5- vs. LGR5med	0.8434	0.7444	0.09904	0.02941	62	68	4.763	61
							Number of subjects (Subject)	78								Test details	Mean 1	Mean 2	Mean Diff.	SE of diff.	N1	N2	t		LGR5- vs. LGR5+	0.8434	0.7048	0.1387	0.03377	62	65	5.807	61
							Number of missing values	56																	LGR5med vs. LGR5+	0.7444	0.7048	0.03963	0.03263	68	65	1.717	64
																LGR5-
																0.5 vs. 1.5	0.8434	0.7189	0.1245	0.03128	62	82	3.98		1.5
																0.5 vs. 5	0.8434	0.7419	0.1016	0.02848	62	127	3.565		LGR5- vs. LGR5med	0.7189	0.5803	0.1386	0.03632	82	77	5.397	76
																0.5 vs. 11	0.8434	0.7002	0.1432	0.03221	62	78	4.447		LGR5- vs. LGR5+	0.7189	0.5472	0.1717	0.03415	82	75	7.111	74
																1.5 vs. 5	0.7189	0.7419	-0.02295	0.03201	82	127	0.7171		LGR5med vs. LGR5+	0.5803	0.5472	0.03309	0.0337	77	75	1.388	74
																1.5 vs. 11	0.7189	0.7002	0.01874	0.03524	82	78	0.5317
																5 vs. 11	0.7419	0.7002	0.04169	0.03209	127	78	1.299		5
																									LGR5- vs. LGR5med	0.7419	0.5709	0.171	0.02991	127	95	8.084	94
																LGR5med									LGR5- vs. LGR5+	0.7419	0.4896	0.2522	0.02575	127	105	13.85	104
																0.5 vs. 1.5	0.7444	0.5803	0.1641	0.03847	68	77	4.265		LGR5med vs. LGR5+	0.5709	0.4896	0.08123	0.03328	95	105	3.452	94
																0.5 vs. 5	0.7444	0.5709	0.1735	0.03689	68	95	4.703
																0.5 vs. 11	0.7444	0.5838	0.1606	0.03336	68	74	4.814		11
																1.5 vs. 5	0.5803	0.5709	0.009438	0.03472	77	95	0.2718		LGR5- vs. LGR5med	0.7002	0.5838	0.1164	0.03676	78	74	4.478	73
																1.5 vs. 11	0.5803	0.5838	-0.003472	0.03745	77	74	0.0927		LGR5- vs. LGR5+	0.7002	0.492	0.2082	0.03447	78	65	8.541	64
																5 vs. 11	0.5709	0.5838	-0.01291	0.03286	95	74	0.3929		LGR5med vs. LGR5+	0.5838	0.492	0.09177	0.03425	74	65	3.789	64
																									LGR5med vs. LGR5+	0.5838	0.492	0.09177	0.03425	74
																LGR5+
																0.5 vs. 1.5	0.7048	0.5472	0.1575	0.03965	65	75	3.973
																0.5 vs. 5	0.7048	0.4896	0.2151	0.03722	65	105	5.779
																0.5 vs. 11	0.7048	0.492	0.2127	0.03572	65	65	5.956
																1.5 vs. 5	0.5472	0.4896	0.05758	0.03341	75	105	1.724
																1.5 vs. 11	0.5472	0.492	0.05521	0.03951	75	65	1.397
																5 vs. 11	0.4896	0.492	-0.002368	0.03719	105	65	0.06367
[truncated: 280 more columns]

## Sheet: 1f_Nuc-CytYAP
		LGR5-
	0.5	0.984166	1.76374	1.69285	1.10681	1.34852	1.39639	0.996981	1.25796	1.70673	1.01108	1.39747	1.2101	1.0633	1.70693	1.78842	1.20841	0.918335	1.40516	1.29972	1.19751	1.13764	1.5944	0.858605	1.24828	1.33826	1.37824	0.914336	1.17515	2.3161	1.41098	1.38857	1.0747	0.948712	1.18586	0.984166	1.76374	1.69285	1.10681	1.34852	1.39639	0.996981	1.25796	1.70673	1.01108	1.39747	1.2101	1.0633	1.70693
	3	1.06019	1.01195	0.969472	1.02565	1.67664	1.74831	1.0874	1.62791	1.26548	0.940872	1.23515	1.24175	1.03034	1.55305	1.01378	1.13996	1.45667	1.30303	1.31194	0.497455	1.29974	1.11438	1.04986	1.3576	2.14879	0.993708	1.32754	1.26333	1.25916	1.45537	1.45337	1.05097	1.28748	1.33037	1.37955	0.927641	1.06019	1.01195	0.969472	1.02565	1.67664	1.74831	1.0874	1.62791	1.26548	0.940872	1.23515	1.24175
	30	2.93405	1.13843	1.81076	1.62758	1.22535	0.989858	0.971418	1.01704	1.70452	0.994858	1.1548	1.56309	1.29454	1.10663	1.38609	1.02226	1.10941	1.99796	1.17715	2.93405	1.13843	1.81076	1.62758	1.22535	0.989858	0.971418	1.01704	1.70452	0.994858	1.1548	1.56309	1.29454	1.10663	1.38609	1.02226	1.10941	1.99796	1.17715	1.02966	0.996315	1.02015	1.03337	0.973818	0.995704	1.00661	0.937234	1.06355	0.981564
																Effect of stiffness								Effect of stemness
			LGR5-	LGR5med	LGR5+		Table Analyzed	Alltogether								Within each column, compare rows (simple effects within columns)								Within each row, compare columns (simple effects within rows)
		Test for normal distribution
		D'Agostino & Pearson test					Mixed-effects model (REML)	Matching: Both factors								Number of families	3							Number of families	3
		K2	191.8	265.2	13.55		Assume sphericity?	No								Number of comparisons per family	3							Number of comparisons per family	3
		P value	<0.0001	<0.0001	0.0011		Alpha	0.05								Alpha	0.05							Alpha	0.05
		Passed normality test (alpha=0.05)?	No	No	No
		P value summary	****	****	**		Fixed effects (type III)	P value	P value summary	Statistically significant (P < 0.05)?	F (DFn, DFd)	Geisser-Greenhouse's epsilon				Šídák's multiple comparisons test	Mean Diff.	95.00% CI of diff.	Below threshold?	Summary	Adjusted P Value			Šídák's multiple comparisons test	Mean Diff.	95.00% CI of diff.	Below threshold?	Summary	Adjusted P Value
							Time	0.0222	*	Yes	F (1.936, 1019) = 3.875	0.9681
		Anderson-Darling test					Column Factor	<0.0001	****	Yes	F (1.915, 1008) = 32.34	0.9573				LGR5-								0.5
		A2*	23.01	21.35	0.8479		Time x Column Factor	0.0067	**	Yes	F (3.622, 953.6) = 3.740	0.9056				0.5 vs. 3	0.03846	-0.04351 to 0.1204	No	ns	0.5912			LGR5- vs. LGR5med	-0.0767	-0.1625 to 0.009094	No	ns	0.0939
		P value	<0.0001	<0.0001	0.0286											0.5 vs. 30	-0.004946	-0.1103 to 0.1004	No	ns	0.9993			LGR5- vs. LGR5+	-0.2961	-0.4933 to -0.09880	Yes	**	0.0019
		Passed normality test (alpha=0.05)?	No	No	No		Random effects	SD	Variance							3 vs. 30	-0.0434	-0.1556 to 0.06880	No	ns	0.7251			LGR5med vs. LGR5+	-0.2194	-0.3797 to -0.05902	Yes	**	0.0048
		P value summary	****	****	*		Subject	0	0
							Subject x Time	0	0							LGR5med								3
		Shapiro-Wilk test					Subject x Column Factor	0	0							0.5 vs. 3	0.05026	-0.03413 to 0.1347	No	ns	0.3917			LGR5- vs. LGR5med	-0.0649	-0.1525 to 0.02266	No	ns	0.2091
		W	0.7656	0.8281	0.9682		Residual	0.3289	0.1082							0.5 vs. 30	-0.1307	-0.2241 to -0.03733	Yes	**	0.0027			LGR5- vs. LGR5+	-0.2581	-0.3826 to -0.1337	Yes	****	<0.0001
		P value	<0.0001	<0.0001	0.0005											3 vs. 30	-0.181	-0.2835 to -0.07842	Yes	***	0.0001			LGR5med vs. LGR5+	-0.1932	-0.3371 to -0.04937	Yes	**	0.0051
		Passed normality test (alpha=0.05)?	No	No	No		Was the matching effective?
		P value summary	****	****	***		Chi-square, df									LGR5+								30
							P value									0.5 vs. 3	0.07639	-0.1176 to 0.2703	No	ns	0.6972			LGR5- vs. LGR5med	-0.2025	-0.3295 to -0.07544	Yes	***	0.0006
		Kolmogorov-Smirnov test					P value summary									0.5 vs. 30	0.08128	-0.09842 to 0.2610	No	ns	0.5996			LGR5- vs. LGR5+	-0.2098	-0.3303 to -0.08934	Yes	***	0.0002
		KS distance	0.182	0.1388	0.05115		Is there significant matching (P < 0.05)?	No								3 vs. 30	0.004892	-0.1231 to 0.1328	No	ns	0.9996			LGR5med vs. LGR5+	-0.007362	-0.1230 to 0.1083	No	ns	0.9982
		P value	<0.0001	<0.0001	>0.1000
		Passed normality test (alpha=0.05)?	No	No	Yes		Data summary
		P value summary	****	****	ns		Number of columns (Column Factor)	3								Test details	Mean 1	Mean 2	Mean Diff.	SE of diff.	N1			Test details	Mean 1	Mean 2	Mean Diff.	SE of diff.	N1	N2	t
							Number of rows (Time)	3
		Number of values	336	549	177		Number of subjects (Subject)	209								LGR5-								0.5
							Number of missing values	819								0.5 vs. 3	1.196	1.158	0.03846	0.03381	112			LGR5- vs. LGR5med	1.196	1.273	-0.0767	0.03539	112	178	2.167
																0.5 vs. 30	1.196	1.201	-0.004946	0.04339	112			LGR5- vs. LGR5+	1.196	1.492	-0.2961	0.0783	112	33	3.781
																3 vs. 30	1.158	1.201	-0.0434	0.0462	124			LGR5med vs. LGR5+	1.273	1.492	-0.2194	0.06365	178	33	3.447
																LGR5med								3
																0.5 vs. 3	1.273	1.223	0.05026	0.03498	178			LGR5- vs. LGR5med	1.158	1.223	-0.0649	0.03617	124	162	1.794
																0.5 vs. 30	1.273	1.404	-0.1307	0.03874	178			LGR5- vs. LGR5+	1.158	1.416	-0.2581	0.05039	124	51	5.123
																3 vs. 30	1.223	1.404	-0.181	0.04251	162			LGR5med vs. LGR5+	1.223	1.416	-0.1932	0.05824	162	51	3.318
																LGR5+								30
																0.5 vs. 3	1.492	1.416	0.07639	0.07699	33			LGR5- vs. LGR5med	1.201	1.404	-0.2025	0.0523	100	209	3.871
																0.5 vs. 30	1.492	1.411	0.08128	0.07133	33			LGR5- vs. LGR5+	1.201	1.411	-0.2098	0.04955	100	93	4.235
																3 vs. 30	1.416	1.411	0.004892	0.05179	51			LGR5med vs. LGR5+	1.404	1.411	-0.007362	0.04757	209	93	0.1548
[truncated: 354 more columns]

## Sheet: 1g_Velocity
	0.5			1.5			5			11					0.5			1.5			5			11
	LGR5-	LGR5med	LGR5+	LGR5-	LGR5med	LGR5+	LGR5-	LGR5med	LGR5+	LGR5-	LGR5med	LGR5+			LGR5-	LGR5med	LGR5+	LGR5-	LGR5med	LGR5+	LGR5-	LGR5med	LGR5+	LGR5-	LGR5med	LGR5+		Table Analyzed	Velocity Unified Data_Nospaces
	0.063181	0.018609	0.096228	0.066642	0.035737	0.030746	0.026489	0.079169	0.056079	0.054028	0.277786	0.063024		Test for normal distribution																			Number of families	1
	0.120546	0.0446	0.12487	0.049592	0.1495	0.053855	0.03708	0.198852	0.01541	0.01634	0.132343	0.145788		D'Agostino & Pearson test														Kruskal-Wallis test					Number of comparisons per family	12
	0.026609	0.043126	0.040758	0.041382	0.127257	0.014779	0.065009	0.067339	0.031682	0.017593	0.075568	0.071731		K2	24.35	4.447	42.61	37.19	48.76	11.4	99.86	66.7	8.006	49.13	25.67	108.2		P value	0.0017				Alpha	0.05
	0.070874	0.103639	0.043722	0.051579	0.084659	0.116227	0.06299	0.04346	0.08223	0.012906	0.167163	0.045826		P value	<0.0001	0.1082	<0.0001	<0.0001	<0.0001	0.0033	<0.0001	<0.0001	0.0183	<0.0001	<0.0001	<0.0001		Exact or approximate P value?	Approximate
	0.050536	0.067862	0.02861	0.045983	0.11942	0.155165	0.037286	0.031545	0.063673	0.020897	0.141457	0.061849		Passed normality test (alpha=0.05)?	No	Yes	No	No	No	No	No	No	No	No	No	No		P value summary	**				Dunn's multiple comparisons test	Mean rank diff.	Significant?	Summary	Adjusted P Value
	0.052425	0.081801	0.122853	0.069302	0.075048	0.102768	0.016631	0.191812	0.131889	0.015637	0.071442	0.112054		P value summary	****	ns	****	****	****	**	****	****	*	****	****	****		Do the medians vary signif. (P < 0.05)?	Yes			0.5	LGR5- vs. LGR5med	-58.44	No	ns	>0.9999	A-B
	0.043664	0.241607	0.116361	0.048036	0.102183	0.109736	0.053971	0.059372	0.03547	0.013633	0.123998	0.060381																Number of groups	12				LGR5- vs. LGR5+	117.2	No	ns	0.3841	A-C
	0.034703	0.044467	0.062367	0.090881	0.053211	0.18355	0.059758	0.076944	0.026492	0.008807	0.067954	0.116319		Anderson-Darling test														Kruskal-Wallis statistic	29.86				LGR5med vs. LGR5+	175.6	Yes	*	0.0119	B-C
	0.037869	0.148699	0.087831	0.194988	0.109726	0.092935	0.065578	0.184858	0.069189	0.014991	0.08455	0.046835		A2*	2.627	0.9635	5.622	2.317	3.636	2.663	4.978	4.962	2.015	3.718	3.897	4.119						1.5	LGR5- vs. LGR5med	39.46	No	ns	>0.9999	D-E
	0.038267	0.156166	0.023944	0.364521	0.044704	0.20118	0.032976	0.100256	0.020606	0.048771	0.134747	0.061436		P value	<0.0001	0.0144	<0.0001	<0.0001	<0.0001	<0.0001	<0.0001	<0.0001	<0.0001	<0.0001	<0.0001	<0.0001		Data summary					LGR5- vs. LGR5+	54.65	No	ns	>0.9999	D-F
	0.024159	0.135567	0.03848	0.138671	0.012841	0.058731	0.11845	0.142741	0.095572	0.00882	0.074705	0.177181		Passed normality test (alpha=0.05)?	No	No	No	No	No	No	No	No	No	No	No	No		Number of treatments (columns)	12				LGR5med vs. LGR5+	15.19	No	ns	>0.9999	E-F
	0.086216	0.012535	0.083837	0.065384	0.011273	0.082469	0.073871	0.141168	0.098673	0.024445	0.1017	0.020703		P value summary	****	*	****	****	****	****	****	****	****	****	****	****		Number of values (total)	1192			5	LGR5- vs. LGR5med	-39.28	No	ns	>0.9999	G-H
	0.080353	0.107834	0.024604	0.074424	0.103185	0.0595	0.071057	0.049946	0.105949	0.027577	0.170463	0.022861																					LGR5- vs. LGR5+	5.921	No	ns	>0.9999	G-I
	0.119725	0.027071	0.080428	0.066239	0.037223	0.018967	0.131978	0.033631	0.145766	0.05414	0.09221	0.092862		Shapiro-Wilk test																			LGR5med vs. LGR5+	45.2	No	ns	>0.9999	H-I
	0.084387	0.084053	0.0373	0.028986	0.027933	0.104107	0.086365	0.045167	0.07604	0.013349	0.061058	0.070149		W	0.8707	0.95	0.7784	0.8869	0.8537	0.9345	0.6893	0.7379	0.9339	0.8385	0.8897	0.8061						11	LGR5- vs. LGR5med	-93.34	No	ns	0.54	J-K
	0.039297	0.206164	0.038014	0.064433	0.23002	0.007843	0.11548	0.027208	0.021726	0.056238	0.047578	0.061528		P value	<0.0001	0.0034	<0.0001	<0.0001	<0.0001	<0.0001	<0.0001	<0.0001	<0.0001	<0.0001	<0.0001	<0.0001							LGR5- vs. LGR5+	-96.7	No	ns	0.3608	J-L
	0.12062	0.072168	0.091609	0.026085	0.03949	0.11511	0.062616	0.091517	0.078776	0.042026	0.076292	0.048598		Passed normality test (alpha=0.05)?	No	No	No	No	No	No	No	No	No	No	No	No							LGR5med vs. LGR5+	-3.359	No	ns	>0.9999	K-L
	0.044398	0.151846	0.023394	0.072254	0.122138	0.108344	0.090507	0.090547	0.040564	0.018239	0.080633	0.099915		P value summary	****	**	****	****	****	****	****	****	****	****	****	****
	0.060113	0.135461	0.040805	0.443097	0.061458	0.185616	0.083669	0.066362	0.083536	0.016309	0.026761	0.061815																					Test details	Mean rank 1	Mean rank 2	Mean rank diff.	n1	n2	Z
	0.01547	0.046488	0.104012	0.03595	0.123324	0.07226	0.041156	0.049667	0.041682	0.047256	0.061617	0.098198		Kolmogorov-Smirnov test																		0.5	LGR5- vs. LGR5med	580.5	639	-58.44	73	80	1.049
	0.046705	0.092831	0.032365	0.031856	0.212497	0.014527	0.04809	0.071578	0.088897	0.036646	0.055636	0.096112		KS distance	0.1206	0.08329	0.1732	0.1285	0.1339	0.1211	0.178	0.1941	0.0968	0.1461	0.1561	0.1208							LGR5- vs. LGR5+	580.5	463.4	117.2	73	87	2.144
	0.022513	0.209309	0.146931	0.182381	0.0754343	0.075699	0.062209	0.205871	0.069484	0.009617	0.085496	0.173433		P value	0.0104	>0.1000	<0.0001	0.0004	<0.0001	0.0001	<0.0001	<0.0001	0.0197	<0.0001	<0.0001	<0.0001							LGR5med vs. LGR5+	639	463.4	175.6	80	87	3.293
	0.019197	0.123435	0.098898	0.182939	0.146984	0.139317	0.049598	0.196025	0.144678	0.067187	0.075617	0.119786		Passed normality test (alpha=0.05)?	No	Yes	No	No	No	No	No	No	No	No	No	No						1.5	LGR5- vs. LGR5med	679	639.6	39.46	97	108	0.8194
	0.04985	0.108023	0.072431	0.0666313	0.0691945	0.058653	0.051464	0.0347952	0.096242	0.0193939	0.046842	0.16943		P value summary	*	ns	****	***	****	***	****	****	*	****	****	****							LGR5- vs. LGR5+	679	624.4	54.65	97	126	1.175
	0.239768	0.036167	0.048131	0.175373	0.113881	0.02344	0.109915	0.051737	0.183094	0.0128973	0.133445	0.030798																					LGR5med vs. LGR5+	639.6	624.4	15.19	108	126	0.3366
	0.097832	0.134517	0.031326	0.127496	0.24531	0.099984	0.267628	0.191187	0.154764	0.0176419	0.061055	0.006338		Number of values	73	80	87	97	108	126	84	78	102	105	114	138						5	LGR5- vs. LGR5med	583.8	623.1	-39.28	84	78	0.7257
	0.104417	0.120934	0.065385	0.0927095	0.0886128	0.035384	0.047282	0.191194	0.071159	0.0709292	0.0677	0.058059																					LGR5- vs. LGR5+	583.8	577.9	5.921	84	102	0.1167
	0.015547	0.044667	0.069834	0.1767	0.227317	0.015338	0.026792	0.322424	0.0803081	0.143067	0.130772	0.200042																					LGR5med vs. LGR5+	623.1	577.9	45.2	78	102	0.873
	0.140165	0.12	0.063927	0.179304	0.162018	0.086934	0.064905	0.0893217	0.146252	0.0601716	0.038219	0.155401																				11	LGR5- vs. LGR5med	512.7	606	-93.34	105	114	2.005
	0.101921	0.14	0.322154	0.149302	0.285313	0.066815	0.065451	0.113588	0.157306	0.12515	0.1367	0.089063																					LGR5- vs. LGR5+	512.7	609.4	-96.7	105	138	2.169
	0.110076	0.11	0.111407	0.0534126	0.157433	0.280247	0.018451	0.225561	0.0541633	0.0964531	0.061109	0.054234																					LGR5med vs. LGR5+	606	609.4	-3.359	114	138	0.0771
	0.051393	0.12	0.092602	0.0620803	0.380098	0.182318	0.053226	0.453814	0.136261	0.0509779	0.098153	0.165682
	0.026359	0.07	0.028832	0.0175741	0.537824	0.157887	0.025175	0.0724364	0.0963613	0.0852635	0.036049	0.036612
	0.069874	0.01	0.047494	0.102995	0.272787	0.0458223	0.194976	0.100823	0.0590703	0.15225	0.0355545	0.028257
	0.07951	0.01	0.035172	0.167004	0.361967	0.152353	0.124018	0.22656	0.188915	0.304865	0.0175501	0.077886
	0.097326	0.19	0.016305	0.13425	0.227855	0.221229	0.0890717	0.0159006	0.0961768	0.0974137	0.0516256	0.20348
	0.140697	0.15	0.061611	0.169661	0.213504	0.0140898	0.116169	0.0725625	0.161738	0.130792	0.0416775	0.0414904
	0.083874	0.21	0.047303	0.10805	0.0829396	0.165746	0.0878671	0.136766	0.0901146	0.106633	0.0312634	0.0316447
	0.276914	0.07	0.017497	0.0202963	0.121008	0.0565918	0.0590638	0.329187	0.192218	0.128258	0.0982641	0.0299071
	0.092689	0.04	0.045094	0.135849	0.133069	0.0291365	0.121642	0.117033	0.0228674	0.148742	0.0509433	0.0594435
	0.059468	0.06	0.077154	0.0105481	0.101868	0.0593899	0.178081	0.218839	0.0226109	0.064153	0.0577103	0.0737234
	0.074566	0.01	0.050051	0.190192	0.0925135	0.0704536	0.15327	0.133388	0.196505	0.122893	0.0322938	0.0154058
	0.024974	0.05	0.036648	0.0120498	0.187591	0.160751	0.618639	0.647611	0.170794	0.022841	0.0243861	0.156802
	0.138885	0.02	0.012094	0.0289415	0.0947218	0.160982	0.105874	0.180001	0.0774282	0.037451	0.0260446	0.114216
	0.037369	0.02	0.030579	0.0919912	0.0998774	0.0401239	0.0895223	0.11	0.0322295	0.048565	0.0826536	0.129363
	0.045538	0.05	0.009304	0.0138947	0.0698951	0.111905	0.0125161	0.18	0.0130631	0.063489	0.044909	0.142109
	0.041976	0.04	0.040319	0.0753976	0.153629	0.0661494	0.0517111	0.05	0.0165957	0.01891	0.07853	0.0989527
	0.22705	0.05	0.12	0.0813544	0.175172	0.106261	0.0671453	0.03	0.0547572	0.035717	0.0732882	0.119361
	0.129119	0.11	0.02	0.056525	0.0693843	0.0372292	0.215915	0.05	0.0357026	0.085813	0.113182	0.0293743
	0.108404	0.01	0.02	0.0205706	0.120268	0.18503	0.0545749	0.07	0.165841	0.051389	0.0335449	0.0409776
	0.100448	0.02	0.03	0.0840056	0.145459	0.100853	0.0791129	0.06	0.0645679	0.064509	0.251671	0.125106
	0.072879	0.05	0.06	0.0736701	0.0714224	0.210658	0.120391	0.09	0.0966244	0.157243	0.143063	0.0691487
	0.18803	0.068806	0.01	0.138139	0.0876311	0.0528052	0.223783	0.2	0.012439	0.013909	0.03	0.0744422
	0.237157	0.112609	0.02	0.172864	0.359751	0.179659	0.197343	0.02	0.013574	0.049577	0.07	0.175503
	0.072343	0.205498	0.09	0.200314	0.0869403	0.107518	0.230704	0.05	0.033678	0.053189	0.23	0.02666
	0.044172	0.064263	0.04	0.132264	0.135726	0.152838	0.102387	0.07	0.137586	0.119276	0.06	0.02874
	0.329291	0.066879	0.03	0.0569948	0.115573	0.193905	0.1064	0.09	0.199997	0.061206	0.07	0.161048
	0.238989	0.075897	0.01	0.111741	0.102988	0.190995	0.126502	0.08	0.078876	0.021592	0.12	0.092186
	0.116473	0.249778	0.02	0.318832	0.181769	0.105874	0.086148	0.02	0.137552	0.0507	0.08	0.082095
	0.141313	0.2428	0.07	0.0799391	0.0788144	0.194353	0.117166	0.09	0.140253	0.167945	0.03	0.26141
	0.054233	0.154929	0.01	0.111378	0.0376486	0.19838	0.122848	0.18	0.101192	0.138849	0.01	0.081411
	0.153784	0.119937	0.03	0.0833127	0.12015	0.0881516	0.063682	0.22	0.061674	0.079987	0.01	0.053609
	0.052832	0.094703	0.16	0.260914	0.115499	0.0472559	0.09706	0.08	0.101165	0.161321	0.25	0.031059
	0.093488	0.096244	0.01	0.107979	0.0430359	0.050408	0.031823	0.06	0.196601	0.146124	0.24	0.049967
	0.018787	0.129074	0.03	0.212436	0.171105	0.103106	0.021642	0.0339553	0.037117	0.123045	0.1	0.162897
	0.051799	0.227499	0.01	0.177001	0.0850018	0.0375126	0.066758	0.0206609	0.174974	0.102296	0.02	0.117025
	0.118546	0.077784	0.075667	0.206956	0.178016	0.0355836	0.102944	0.0499873	0.119768	0.053724	0.07	0.091807
	0.200244	0.14013	0.260366	0.185868	0.315229	0.0799789	0.058467	0.10402	0.154079	0.067201	0.02	0.052623
	0.071252	0.114593	0.298343	0.0989598	0.0799153	0.180643	0.083502	0.0588568	0.046427	0.093294	0.14	0.117306
	0.165302	0.211226	0.119739	0.158554	0.164592	0.190118	0.170138	0.0353218	0.188981	0.0616	0.072212	0.035798
	0.041532	0.07043	0.038883	0.0935644	0.148543	0.277223	0.073579	0.0452563	0.096675	0.019923	0.083113	0.255829
	0.117946	0.150899	0.221198	0.0899027	0.0948613	0.127266	0.026418	0.0437598	0.143796	0.128594	0.015568	0.157833
	0.129998	0.073406	0.219807	0.170264	0.142284	0.204965	0.076779	0.042942	0.266918	0.115251	0.07778	0.058617
		0.205871	0.129686	0.141078	0.129587	0.110424	0.0486983	0.0695431	0.135759	0.123219	0.086235	0.041473
		0.12887	0.117498	0.245677	0.0668836	0.176699	0.193319	0.0337634	0.223765	0.093259	0.061658	0.151993
		0.100389	0.32198	0.107386	0.0993233	0.168821	0.057783	0.127127	0.083684	0.161717	0.088718	0.238765
		0.013121	0.030233	0.0767296	0.1	0.148688	0.189846	0.0412164	0.020936	0.030588	0.089721	0.128298
		0.138258	0.128826	0.238018	0.02	0.120496	0.0409693	0.0364333	0.07997	0.102596	0.298629	0.131528
		0.126656	0.156832	0.120066	0.13	0.0651122	0.0529253		0.029281	0.073115	0.130174	0.075321
		0.113958	0.05223	0.330197	0.01	0.24098	0.0131945		0.010944	0.055882	0.069239	0.058225
			0.042975	0.0592903	0.09	0.0705844	0.0839613		0.022797	0.07924	0.082391	0.272874
			0.073189	0.0857207	0.02	0.19302	0.142266		0.125684	0.084689	0.157847	0.063513
			0.314819	0.117054	0.03	0.12	0.115755		0.164885	0.060196	0.055864	0.054499
			0.151203	0.0976755	0.01	0.08	0.0641026		0.153252	0.082998	0.224038	0.012384
			0.118494	0.148202	0.04	0.04			0.150057	0.15488	0.054339	0.028581
			0.064897	0.111458	0.08	0.07			0.044356	0.306747	0.077259	0.028351
			0.017396	0.057733	0.03	0.07			0.240978	0.07199	0.143273	0.033434
				0.0422304	0.01	0.08			0.047813	0.374518	0.11738	0.025636
				0.10145	0.01	0.03			0.0876803	0.105789	0.072854	0.013607
				0.0413046	0.01	0.02			0.0363652	0.071439	0.155182	0.014145
				0.0990314	0.04	0.02			0.0402215	0.146579	0.159492	0.024065
				0.105664	0.08	0.01			0.0493494	0.027333	0.122067	0.055925
				0.0266944	0.01	0.15			0.0222466	0.174449	0.05369	0.075215
				0.0308633	0.33	0.05			0.0291198	0.150411	0.156331	0.070277
				0.0892701	0.04	0.18			0.028868	0.024474	0.113409	0.119256
				0.152094	0.052383	0.15			0.0248371	0.045183	0.068175	0.062371
				0.122914	0.0252998	0.03			0.0416099	0.061316	0.096371	0.098957
					0.0103545	0.06			0.109222	0.168542	0.071827	0.020925
					0.106319	0.02			0.0476874	0.0837	0.189561	0.160729
					0.193678	0.04			0.0544446	0.219099	0.147268	0.079733
					0.0213691	0.16			0.0637376	0.07225	0.046989	0.109878
					0.0274012	0.25			0.0688597	0.0460236	0.0478432	0.048689
					0.0303745	0.02				0.0592447	0.0518027	0.094266
					0.0357903	0.02				0.291426	0.110675	0.07479
					0.142793	0.22				0.0720516	0.103171	0.063507
					0.0412685	0.2					0.0535675	0.138344
					0.025353	0.1					0.0272909	0.258689
					0.0237812	0.12					0.199417	0.053182
						0.09					0.228993	0.037944
						0.18					0.261927	0.025971
						0.12					0.0469848	0.122013
						0.06					0.100592	0.101158
						0.21					0.0801221	0.12264
						0.0538556					0.224057	0.18639
						0.027667						0.104384
						0.0500518						0.186931
						0.0308805						0.099507
						0.0134917						0.20974
						0.0606782						0.208305
						0.0514343						0.059375
						0.0183204						0.263269
						0.0617292						0.138133
						0.019149						0.18948
						0.176158						0.094938
						0.0427151						0.610732
						0.0357598						0.0980689
												0.149286
												0.0428578
												0.0904947
												0.0722711
												0.0152907
												0.0806802
												0.230698
												0.0813556
												0.120071
												0.106722
												0.170346
												0.0581205

## Sheet: 1h_Tractions
	0.5			1.5			5			11					0.5			1.5			5			11
	LGR5-	LGR5med	LGR5+	LGR5-	LGR5med	LGR5+	LGR5-	LGR5med	LGR5+	LGR5-	LGR5med	LGR5+			LGR5-	LGR5med	LGR5+	LGR5-	LGR5med	LGR5+	LGR5-	LGR5med	LGR5+	LGR5-	LGR5med	LGR5+			Number of families	1
	4.76788	2.61431	2.62463	8.37732	1.1519	10.9903	14.1956	6.8057	11.8427	20.1883	33.1819	18.5251		Test for normal distribution															Number of comparisons per family	12
	0.683676	6.84789	1.76275	6.17528	4.66679	29.4712	14.8879	5.56749	14.7219	15.9932	16.2862	19.15		D'Agostino & Pearson test															Alpha	0.05
	8.77053	3.09576	1.95461	6.73966	5.48947	18.2417	10.7723	5.65738	6.01833	13.6401	17.4902	19.186		K2	73.88	40.75	33.88	54.5	70.44	42.48	59.52	95.93	11.06	7.061	2.99	0.1752
	0.736752	3.69439	2.05429	10.1024	10.667	12.2861	18.5069	8.43074	4.38217	34.4876	20.9161	17.305		P value	<0.0001	<0.0001	<0.0001	<0.0001	<0.0001	<0.0001	<0.0001	<0.0001	0.004	0.0293	0.2243	0.9161			Dunn's multiple comparisons test	Mean rank diff.	Significant?	Summary	Adjusted P Value
	4.56728	3.13388	3.41818	10.8527	2.57131	5.52361	17.3008	6.25095	7.41288	21.1411	17.6158	21.2122		Passed normality test (alpha=0.05)?	No	No	No	No	No	No	No	No	No	No	Yes	Yes		0.5	LGR5- vs. LGR5med	-12.18	No	ns	>0.9999	A-B
	6.91186	4.91545	8.65122	35.9071	3.17283	5.37565	13.6702	20.5611	3.88102	34.1869	27.1395	28.9545		P value summary	****	****	****	****	****	****	****	****	**	*	ns	ns			LGR5- vs. LGR5+	28.01	No	ns	>0.9999	A-C
	2.16345	6.89037	1.53048	3.14748	7.17773	14.5425	18.1299	5.67285	8.85791	13.7055	25.2654	28.4868																	LGR5med vs. LGR5+	40.18	No	ns	>0.9999	B-C
	2.87212	2.08326	5.77863	10.106	4.10515	5.13663	12.2923	7.76454	3.32207	28.6965	16.1491	28.8606		Anderson-Darling test														1.5	LGR5- vs. LGR5med	-41.11	No	ns	>0.9999	D-E
	1.82656	3.47883	5.17107	23.8254	11.3615	5.46156	7.13552	8.04226	5.91445	30.9528	26.4084	26.2538		A2*	4.166	4.573	3.982	8.14	4.046	6.849	4.098	4.926	0.5497	1.591	0.6001	0.2828			LGR5- vs. LGR5+	0.04246	No	ns	>0.9999	D-F
	4.83519	4.56262	9.36913	3.13302	4.37553	8.2129	7.66339	8.05683	6.4205	11.0303	22.5111	23.464		P value	<0.0001	<0.0001	<0.0001	<0.0001	<0.0001	<0.0001	<0.0001	<0.0001	0.1527	0.0004	0.115	0.6246			LGR5med vs. LGR5+	41.15	No	ns	>0.9999	E-F
	2.39747	2.42264	2.409	3.87663	4.16684	7.77782	17.1121	8.17672	9.19116	17.2014	21.7329	23.0256		Passed normality test (alpha=0.05)?	No	No	No	No	No	No	No	No	Yes	No	Yes	Yes		5	LGR5- vs. LGR5med	-32.36	No	ns	>0.9999	G-H
	1.41086	1.67163	9.05172	5.46133	4.07183	6.16982	16.4991	20.2927	12.2959	28.6257	17.5783	26.4856		P value summary	****	****	****	****	****	****	****	****	ns	***	ns	ns			LGR5- vs. LGR5+	-1.822	No	ns	>0.9999	G-I
	3.17559	2.89893	9.94272	3.70654	8.83664	9.39642	4.38105	9.4597	10.2586	26.7268	30.8353	18.1667																	LGR5med vs. LGR5+	30.54	No	ns	>0.9999	H-I
	2.11423	2.09925	11.6249	3.11528	6.83355	6.33704	6.96082	8.81496	13.0048	15.7482	14.1981	22.6233		Shapiro-Wilk test														11	LGR5- vs. LGR5med	-45.4	No	ns	>0.9999	J-K
	3.83984	2.40914	1.04138	5.36758	10.167	6.38227	15.7277	16.7592	7.8857	13.2272	23.8324	22.5946		W	0.6695	0.7852	0.8109	0.654	0.7348	0.718	0.8301	0.6832	0.9685	0.9204	0.9693	0.986			LGR5- vs. LGR5+	-30.76	No	ns	>0.9999	J-L
	4.43508	2.41516	1.13227	3.59565	5.54489	10.2461	34.6352	11.6979	6.7311	29.6102	31.2965	28.478		P value	<0.0001	<0.0001	<0.0001	<0.0001	<0.0001	<0.0001	<0.0001	<0.0001	0.0291	0.0008	0.0794	0.6578			LGR5med vs. LGR5+	14.64	No	ns	>0.9999	K-L
	3.27059	2.19209	1.95775	4.80165	2.79566	8.4741	6.97648	6.39548	8.13599	16.3029	13.3225	20.5345		Passed normality test (alpha=0.05)?	No	No	No	No	No	No	No	No	No	No	Yes	Yes
	5.06052	2.92937	1.3912	6.83294	45.0195	5.25289	8.0567	7.04669	8.798	22.0586	13.516	8.27809		P value summary	****	****	****	****	****	****	****	****	*	***	ns	ns			Test details	Mean rank 1	Mean rank 2	Mean rank diff.	n1	n2	Z
	4.17317	8.88675	2.28156	3.68285	8.18586	7.32143	9.16404	8.42679	9.55148	11.7803	13.5706	13.5484																0.5	LGR5- vs. LGR5med	168.2	180.4	-12.18	59	71	0.2695
	4.17317	0.928652	1.79311	2.57437	12.5183	3.72585	12.4641	6.5361	12.2511	24.1699	20.0701	15.4449		Kolmogorov-Smirnov test															LGR5- vs. LGR5+	168.2	140.2	28.01	59	71	0.6198
	5.2932	2.33012	2.77707	30.4232	12.8698	4.36941	7.64045	6.90507	14.4163	14.5762	16.5037	8.67713		KS distance	0.1889	0.2096	0.1833	0.275	0.1827	0.2287	0.1331	0.1859	0.07299	0.1249	0.0836	0.06276			LGR5med vs. LGR5+	180.4	140.2	40.18	71	71	0.9334
	2.77579	3.05653	1.28929	25.4042	6.89132	5.95709	9.48477	5.48315	10.9051	14.4214	18.9689	8.36662		P value	<0.0001	<0.0001	<0.0001	<0.0001	<0.0001	<0.0001	<0.0001	<0.0001	>0.1000	0.0208	>0.1000	>0.1000		1.5	LGR5- vs. LGR5med	354.3	395.4	-41.11	68	69	0.938
	2.2464	2.73736	1.45128	3.20232	13.2251	4.97452	9.54605	6.06853	13.0704	9.27795	24.205	20.0418		Passed normality test (alpha=0.05)?	No	No	No	No	No	No	No	No	Yes	No	Yes	Yes			LGR5- vs. LGR5+	354.3	354.3	0.04246	68	71	0.0009757
	4.23915	5.3999	4.46264	16.3618	6.77393	7.44241	19.9993	6.59375	8.95772	16.9399	22.0519	16.9053		P value summary	****	****	****	****	****	****	****	****	ns	*	ns	ns			LGR5med vs. LGR5+	395.4	354.3	41.15	69	71	0.9491
	4.63549	1.45537	4.00848	40.3714	7.8463	5.09785	14.9182	18.3511	9.38131	17.8202	17.4339	16.7201																5	LGR5- vs. LGR5med	485.1	517.5	-32.36	111	81	0.8633
	2.55849	1.33004	1.92776	7.67876	5.24394	20.9104	11.7309	16.974	6.59619	18.841	13.2914	13.475		Number of values	59	71	71	68	69	71	111	81	89	60	71	67			LGR5- vs. LGR5+	485.1	486.9	-1.822	111	89	0.04993
	1.39969	1.47632	2.79969	14.3001	6.92117	10.058	15.3307	46.8092	8.43667	17.249	22.541	17.9546																	LGR5med vs. LGR5+	517.5	486.9	30.54	81	89	0.7753
	2.34079	1.68016	1.67177	6.33229	9.76245	4.32132	13.0955	12.9054	10.2215	10.021	15.1423	10.5554																11	LGR5- vs. LGR5med	712.7	758.1	-45.4	60	71	1.009
	2.97817	1.31031	1.75581	5.43072	5.54008	4.581	10.5364	15.9648	12.6079	13.8349	20.7457	20.6544																	LGR5- vs. LGR5+	712.7	743.5	-30.76	60	67	0.6748
	1.65054	1.5214	2.667	5.75994	6.51334	7.87605	13.2491	18.7122	6.11287	11.304	16.4357	22.5428																	LGR5med vs. LGR5+	758.1	743.5	14.64	71	67	0.335
	1.28222	3.86479	1.23839	6.72865	9.61667	4.12035	15.187	19.3296	11.6294	18.2665	27.3627	10.8149
	0.77414	2.69503	2.57093	8.30531	7.63876	7.77402	10.6983	13.2434	10.8204	11.7365	18.9053	19.7607
	21.817	2.34195	0.80118	9.10357	14.5555	8.56385	5.33514	8.30033	12.4956	12.2242	17.2613	21.9394
	3.81213	1.01699	1.22363	7.8323	4.45993	4.5586	14.0013	7.62209	5.23029	7.3237	19.933	16.5207
	2.53323	1.71984	1.17921	6.36962	2.69289	5.80387	12.4848	12.7416	11.2993	18.5548	21.6287	10.5868
	3.02456	7.42829	2.1887	8.20355	15.5561	7.86268	12.5304	10.7189	10.2423	25.9968	30.4356	13.8868
	13.424	3.48808	4.47012	8.50338	25.533	25.8029	14.0877	10.6885	9.35406	31.1756	24.1866	25.3734
	4.58094	4.45754	1.33337	7.29948	6.0999	21.4901	19.8399	10.5636	15.9644	20.0066	23.2495	18.7612
	5.83752	6.06523	0.861843	3.98989	5.52048	7.56905	11.3168	6.33124	15.725	23.4588	20.0575	20.7208
	1.19706	15.4419	3.81317	6.86376	5.61596	8.35706	12.913	20.7685	12.313	23.9095	31.1805	23.8779
	0.741753	6.86323	5.63476	5.63988	5.80113	5.10384	12.3093	13.5722	15.7143	11.4277	20.6331	14.9615
	1.56968	0.860456	7.00377	6.33857	8.23273	4.25115	6.2967	16.5808	12.263	17.6296	19.5337	6.37025
	5.49731	9.02952	3.57815	7.62128	18.9229	3.68125	9.99114	10.7308	9.46368	12.9237	31.1565	19.4719
	3.83336	10.0709	2.75105	6.69582	6.72948	27.1305	11.2346	11.7237	13.3896	15.1962	20.9955	21.3069
	1.86174	1.48376	2.13942	5.80519	18.712	8.80123	26.4854	9.75827	11.0012	15.9248	19.4427	17.4431
	7.00462	2.33595	2.24954	10.6185	11.1639	11.4801	11.9918	7.3944	15.1029	18.3258	24.1837	23.486
	3.75837	2.62455	3.56953	4.5405	18.5705	4.57971	15.0311	7.28022	10.7407	20.8617	14.7285	21.6631
	3.16568	1.57363	2.07098	3.20749	7.97894	2.37375	33.4222	13.3167	10.4573	20.555	29.4865	15.9878
	5.21205	6.86616	1.84185	17.0751	13.5858	5.72621	22.5979	11.9533	8.06485	13.9152	22.3225	19.9573
	5.74413	6.336	4.39312	4.88714	10.6481	3.93008	16.5227	9.1259	9.5972	11.9227	12.0635	18.2325
	4.3795	16.4958	2.0712	1.6865	6.45371	23.3304	7.53851	13.3568	20.816	14.9302	16.9552	19.9111
	2.45257	6.12843	3.85247	4.478	5.77348	4.52112	7.13362	12.9326	7.70464	15.191	22.7051	24.3438
	2.03702	9.84118	1.95693	4.93239	6.96756	2.95844	10.2144	10.6615	7.01376	9.90579	18.4268	30.3835
	4.50871	1.88109	1.81026	6.86342	4.331	2.8222	7.68296	9.90901	7.06549	9.29065	11.7957	12.725
	1.28251	3.85862	3.48265	4.00743	3.70946	2.69291	8.49411	9.94719	11.1897	9.78275	12.1883	19.238
	2.00548	2.36027	3.86111	5.47636	4.50958	2.56279	9.25859	10.994	5.51797	15.1715	16.7839	20.7824
	3.0766	2.64469	3.65443	2.8132	6.42068	5.17537	11.0695	9.06528	5.32893	16.2612	17.1666	18.8274
	3.32489	1.56771	2.80957	4.71422	6.22662	3.03542	11.8844	9.06447	6.52495	31.7651	16.3557	16.6276
	2.98083	3.00579	1.94454	3.12806	2.26688	4.01376	7.93968	10.233	11.5571	11.4755	17.7738	12.6495
		3.44834	1.58087	5.74047	5.58261	8.73278	4.2672	9.40793	10.2853	11.3713	20.6128	17.2565
		1.57937	5.05784	4.74645	3.26559	3.79532	8.04294	9.71261	11.5798		18.0067	21.3281
		1.71124	4.62603	2.71719	9.77971	4.66447	12.4014	9.90499	13.0896		22.8611	14.5512
		1.38149	3.59217	3.75872	3.23721	3.4077	13.188	6.63956	7.30297		11.202	14.5597
		2.23515	3.98281	4.95095	6.81576	2.87841	6.75316	6.82006	8.58689		27.9473	12.0541
		3.18387	1.17361	2.6172	2.41166	4.87778	6.47283	7.07861	7.93403		16.7322	18.4623
		2.05781	5.5011	3.09087	9.26177	4.73807	4.55417	9.68992	4.83204		9.00649	19.0477
		6.41807	2.10789	3.47812	16.2216	2.50826	9.89331	9.16872	5.44713		14.1538	22.8642
		2.92824	2.08981	21.8892	3.25918	3.10739	8.3431	6.95947	9.5934		10.1965
		7.98987	3.70727		17.5549	3.2288	10.5031	10.0283	11.4329		10.8364
		4.01568	4.91898			6.56622	7.12213	12.9427	7.1572		14.6227
		8.27474	2.54512			4.46867	9.61003	12.5991	10.5797		14.6321
							10.8851	12.931	7.87736
							8.23379	6.31755	8.18289
							8.98899	10.1851	9.12843
							6.31925	7.48536	7.7083
							7.35269	7.51223	6.38049
							7.10857	8.22499	7.97443
							5.62421	10.1481	7.10848
							5.42241	7.89827	7.45865
							5.7369	6.34889	10.6288
							6.83665	5.9189	6.72677
							6.06179		8.66773
							5.4468		7.84259
							6.09743		6.8624
							5.06731		8.23294
							5.38981		6.96811
							6.75851		5.85101
							6.82662		10.0172
							8.57089		9.21148
							7.56655
							8.04318
							6.02255
							6.10088
							6.39341
							10.1491
							6.79191
							3.82115
							6.59858
							6.56815
							5.88956
							4.16098
							4.38594
							5.76876
							4.32331
							4.72878
							5.99539
							3.68833
							6.89187
							4.25398
							6.84199
							5.55721

## Sheet: 1j_Dipole
		LGR5-	LGR5med	LGR5+			LGR5-	LGR5med	LGR5+		Table Analyzed	Dipole Analysis 3kPa paper			Number of families	1								LGR5-	LGR5med	LGR5+
		1.27215	1.73884	5.62476		Test for normal distribution									Number of comparisons per family	3							Number of values	98	106	96
		1.23992	1.93524	1.76444		Anderson-Darling test					Kruskal-Wallis test				Alpha	0.05
		1.40812	1.66144	1.95107		A2*	11.52	8.635	2.948		P value	<0.000001											Minimum	1	1	1
		1.42657	1.34347	2.54751		P value	<0.0001	<0.0001	<0.0001		Exact or approximate P value?	Approximate			Dunn's multiple comparisons test	Mean rank diff.	Significant?	Summary	Adjusted P Value				25% Percentile	1.25	1.393	1.571
		1.36932	1.50021	2.47453		Passed normality test (alpha=0.05)?	No	No	No		P value summary	****			LGR5- vs. LGR5med	-52.07	Yes	****	5.5e-05	A-B			Median	1.399	1.919	2.766
		4.12717	4.48643	1.48663		P value summary	****	****	****		Do the medians vary signif. (P < 0.05)?	Yes			LGR5- vs. LGR5+	-80.26	Yes	****	<0.000001	A-C			75% Percentile	1.881	3.45	4.088
		1.2031	1.56959	3.25927							Number of groups	3			LGR5med vs. LGR5+	-28.19	No	ns	0.063288	B-C			Maximum	6.762	11.27	11.23
		1.17478	2.3594	1		D'Agostino & Pearson test					Kruskal-Wallis statistic	42.9
		1.964	6.07932	2.61039		K2	76.68	55.51	42.83						Test details	Mean rank 1	Mean rank 2	Mean rank diff.	n1	n2			Mean	1.772	2.747	3.161
		1.32875	11.2662	1.36324		P value	<0.0001	<0.0001	<0.0001		Data summary				LGR5- vs. LGR5med	106.4	158.5	-52.07	98	106			Std. Deviation	0.9946	2.07	1.958
		1.3866	1.86655	4.08732		Passed normality test (alpha=0.05)?	No	No	No		Number of treatments (columns)	3			LGR5- vs. LGR5+	106.4	186.7	-80.26	98	96			Std. Error of Mean	0.1005	0.201	0.1998
		1.14661	10.7024	3.62848		P value summary	****	****	****		Number of values (total)	300			LGR5med vs. LGR5+	158.5	186.7	-28.19	106	96
		1.29623	1.05282	4.31311											LGR5med vs. LGR5+	158.5	186.7	-28.19	106	96			Lower 95% CI	1.573	2.348	2.764
		2.02626	1.96157	1.90127		Shapiro-Wilk test																	Upper 95% CI	1.972	3.145	3.558
		1.03878	4.07752	1.78649		W	0.6497	0.7507	0.8534
		1.30998	3.66122	1.39246		P value	<0.0001	<0.0001	<0.0001														Mean ranks	106.4	158.5	186.7
		4.17529	1.18839	4.19766		Passed normality test (alpha=0.05)?	No	No	No
		2.22145	1.77645	2.89383		P value summary	****	****	****
		1.21583	1.11334	5.39793
		1.36793	1.91512	1		Kolmogorov-Smirnov test
		1.28218	1.77985	1		KS distance	0.234	0.226	0.1348
		1.23643	1	1.50451		P value	<0.0001	<0.0001	0.0002
		1.46982	2.23371	3.41416		Passed normality test (alpha=0.05)?	No	No	No
		1.29446	7.19489	6.13527		P value summary	****	****	***
		1.4464	1.85449	2.29339
		1.05972	2.60201	3.78118		Number of values	98	106	96
		1.3416	1	5.75075
		1.25592	2.44512	1.25791
		1.28201	2.18787	1.25551
		1.2241	1.21169	2.84612
		1.25332	4.74082	4.2317
		1.25867	2.44672	2.82827
		1.0388	2.01457	2.7043
		1.49693	1.40357	1.38315
		1.16241	1	4.08802
		2.30285	1	6.37748
		1.81354	5.81919	10.7448
		6.76172	4.11198	1.20988
		1.71081	1.39543	1.89565
		1.76101	2.49072	1.41599
		2.2833	1.31564	2.87251
		1.34012	1.55755	3.94983
		1.53024	2.43849	11.2308
		2.42172	1.15873	3.18959
		2.11466	1.25488	1.33335
		1.48362	1.43894	2.00073
		3.23655	1.62644	4.09386
		1.26636	3.64889	4.1153
		2.04493	3.65959	4.0427
		1.34427	1.12531	1
		2.21978	6.26807	1.64147
		1.52521	2.42105	3.96096
		1.30282	1.43535	1.49947
		1.60371	1.81064	2.86677
		2.05264	1.6184	1.12664
		1.27985	4.55197	1.29157
		1.63982	1.15719	3.38649
		1.16594	1.2617	5.16255
		1	1.58052	2.09466
		1.19112	1.20039	1.34879
		1.16554	1.76843	1.33165
		1.25523	2.40776	4.35266
		1.45263	1.24796	1.92662
		1.15716	1.73054	3.64232
		1.0673	1.38589	3.5351
		2.18536	1.68264	2.25799
		1.66499	8.03691	2.59182
		1.39005	3.5632	5.41824
		1.77877	1.9223	8.17328
		1.21941	2.54133	1.3662
		1.44918	2.81409	1.5407
		2.75004	4.92134	4.72629
		1.85432	7.41666	2.28318
		1.15848	1.96388	3.79021
		1.0868	1.65726	3.17329
		1.35905	5.12916	1.67707
		4.06336	2.9512	1.15103
		1.46756	2.57834	3.1178
		1.67192	3.41171	5.98338
		1	2.10999	3.88404
		1.35726	2.19126	2.29518
		1.33918	5.30153	3.7225
		4.51124	3.76356	7.6551
		5.55898	1.83502	2.3543
		1.45773	2.89931	5.62593
		1.6396	1.93675	2.55868
		4.2026	1.61385	2.99205
		1.4763	1.70591	2.49107
		1.95502	1.32358	5.08983
		1.63685	3.01827	4.14055
		1.37667	5.31541	3.67711
		1.1629	6.20645	1.86885
		3.92398	1.51094	1.55211
		2.01141	1.40623	1.60651
		1.07759	1.3809	1.55874
		1.85652	4.34825	5.34281
		1.14158	1.19322
		2.5903	2.48447
			1.23368
			6.04978
			1.29377
			9.23312
			1.15578
			1.38194
			3.06433
			1.33322

## Sheet: Supp.1a_CK20vsTdtom
	Tdtom	CK20
	6.4817	325.037
	8.0243	618.085
	33.2073	65.6886
	18.048	157.423
	4.9585	257.376
	5.1861	685.953
	43.9461	539.127
	18.6177	510.813
	9.2689	123.433
	28.7672	54.5831
	19.5943	160.911
	20.4858	235.371
	8.1523	245.855
	9.5629	114.264
	14.3776	218.878
	65.3247	147.227
	60.0247	239.417
	38.0605	427.276
	45.7932	321.16
	38.3252	346.48
	36.2959	567.166
	26.6028	532.389
	16.2504	334.599
	22.8956	192.174
	41.9301	350.539
	15.4996	1277.22
	14.7403	1317.2
	14.6891	446.6
	26.9047	1010.56
	26.0082	1254.47
	49.8259	513.025
	39.8103	443.608
	25.6612	698.043
	39.4801	255.028
	36.7273	344.378
	67.1703	330.031
	77.6741	253.125
	77.9361	130.596
	34.8438	890.336
	122.381	247.792
	70.6661	205.398
	29.0677	199.804
	88.7888	295.797
	23.254	449.004
	38.708	322.712
	23.0564	133.7
	77.9841	155.45
	96.7019	188.901
	70.6921	263.259
	14.3178	1080.74
	17.3079	880.778
	14.2753	1340.43
	9.3139	1558.43
	74.6773	310.197
	62.9422	376.017
	30.8004	1253.85
	27.8212	1110.79

## Sheet: Supp.1c_TdtomFluorescence
		LGR5-
	0.5	790.065	769.396	824.867	808.708	771.198	770.944	732.669	757.158	793.424	751.721	793.358	804.732	772.312	773.676	765.3	806.616	735.313	732.058	800.47	780.84	807.459	857.107	795.929	800.379	926.939	796	757.539	789.388	797.684	802.701	740.872	745.64	778.423	748.363	732.404
	1.5	789.445	779.678	743.035	787.968	745.589	740.13	805.063	733.827	791.507	770.216	834.625	776.416	777.859	788.021	773.555	802.998	766.248	776.844	795.702	744.508	767.064	1041.32	1024.14	841.595	866.389	931.854	936.499	918.816	928.773	858.948	870.889	916.175	941.97	922.879	909.209	872.854	925.289	956.2	923.809	968.081	938.557	960.454	963.639	967.627	928.302	944.714	956.218	865.931
	5	711.987	787.932	713.159	709.808	720.637	729.885	701.603	709.373	681.399	667.857	714.464	688.699	710.803	742.393	725.113	727.588	727.281	704.994	716.943	719.373	700.948	787.153	709.483	1006.83	1006.02	1037.55	937.701	982.497	1168.78	967.605	1040.99	1021.18	993.095	1018.54	1028.76	1001.23	973.265	1017.01	1039.88	989.64	992.388	1017.17	1017.32	1063.93	984.491	997.045	1053.13	989.96
	11	746.481	742.541	711.348	733.759	727.074	783.958	717.553	743.71	727.109	749.647	781.734	720.409	700.825	729.727	751.934	750.619	928.096	757.521	758.863	743.841	875.929	734.776	739.504	723.639	723.837	731.284	734.69	713.998	770.675	721.411	737.863	722.543	739.686	756.004	717.089	779.834	791.31	724.096	785.466	722.453	726.958	781.614	770.297	630.417	603.858	641.02	711.471	802.227
	Within each row, compare columns (simple effects within rows)							Table Analyzed	Fluo grouped
	Number of families	4						Mixed-effects model (REML)	Matching: Both factors
	Number of comparisons per family	3						Assume sphericity?	No
	Alpha	0.05						Alpha	0.05
	Tukey's multiple comparisons test	Mean Diff.	95.00% CI of diff.	Below threshold?	Summary	Adjusted P Value		Fixed effects (type III)	P value	P value summary	Statistically significant (P < 0.05)?	F (DFn, DFd)	Geisser-Greenhouse's epsilon
								Row Factor	0.442	ns	No	F (2.871, 246.9) = 0.8924	0.9569
	0.5							Column Factor	<0.0001	****	Yes	F (1.257, 108.1) = 520.0	0.6285
	LGR5- vs. Medium	-362.4	-461.2 to -263.6	Yes	****	<0.0001		Row Factor x Column Factor	0.018	*	Yes	F (3.719, 133.3) = 3.180	0.6199
	LGR5- vs. LGR5+	-1901	-2279 to -1524	Yes	****	<0.0001
	Medium vs. LGR5+	-1539	-1887 to -1191	Yes	****	<0.0001		Random effects	SD	Variance
								Subject	105.3	11098
	1.5							Subject x Row Factor	85.2	7259
	LGR5- vs. Medium	-464.6	-576.5 to -352.8	Yes	****	<0.0001		Subject x Column Factor	0	0
	LGR5- vs. LGR5+	-1682	-1953 to -1411	Yes	****	<0.0001		Residual	561	314731
	Medium vs. LGR5+	-1218	-1503 to -932.5	Yes	****	<0.0001
								Was the matching effective?
	5							Chi-square, df	3.694, 2
	LGR5- vs. Medium	-466	-590.8 to -341.3	Yes	****	<0.0001		P value	0.1577
	LGR5- vs. LGR5+	-1388	-1594 to -1182	Yes	****	<0.0001		P value summary	ns
	Medium vs. LGR5+	-922.2	-1147 to -697.2	Yes	****	<0.0001		Is there significant matching (P < 0.05)?	No
	11							Data summary
	LGR5- vs. Medium	-468.5	-649.7 to -287.3	Yes	****	<0.0001		Number of columns (Column Factor)	3
	LGR5- vs. LGR5+	-1729	-2034 to -1423	Yes	****	<0.0001		Number of rows (Row Factor)	4
	Medium vs. LGR5+	-1260	-1606 to -914.1	Yes	****	<0.0001		Number of subjects (Subject)	87
								Number of missing values	301
	Test details	Mean 1	Mean 2	Mean Diff.	SE of diff.	N1
	0.5
	LGR5- vs. Medium	783.2	1146	-362.4	39.84	35
	LGR5- vs. LGR5+	783.2	2685	-1901	153.6	35
	Medium vs. LGR5+	1146	2685	-1539	140.5	28
	1.5
	LGR5- vs. Medium	822.9	1288	-464.6	46.79	82
	LGR5- vs. LGR5+	822.9	2505	-1682	113.3	82
	Medium vs. LGR5+	1288	2505	-1218	119.3	77
	5
	LGR5- vs. Medium	860.6	1327	-466	52.22	87
	LGR5- vs. LGR5+	860.6	2249	-1388	86.34	87
	Medium vs. LGR5+	1327	2249	-922.2	94.17	79
	11
	LGR5- vs. Medium	736.8	1205	-468.5	75.02	62
	LGR5- vs. LGR5+	736.8	2465	-1729	126.1	62
	Medium vs. LGR5+	1205	2465	-1260	142.9	51
[truncated: 39 more columns]

## Sheet: Supp.1d_NES_Selected
		NES			p value					ENTEROCYTE_Nusse_2018	Mucosecreting_Hs	TUFT_Nusse_2018	coreHRC 100 (EpiCore)	Fetal signature mustafa	Lgr5.ISC.refined	POLR1A.High	Mex3aHI LGR5hi	Proliferation	Ki67_HvL
		LGR5+ vs. LGR5-	LGR5+ vs. LGR5med	LGR5med vs LGR5-	LGR5+ vs. LGR5-	LGR5+ vs. LGR5med	LGR5med vs LGR5-			EMP1	MUC5B	AKR1B10	EMP1	EMP1	LGR5	CHP2	HMGCS2	VANGL2	GJB3
	Differentiation (diffmix)	-3.36708	-1.57693	-2.71164	0.000288467	0.221	0.000366593			FABP1	TFF3	TM4SF4	SDCBP2	AKR1B10	SMOC2	UGT2A3	RASSF10	TOP2A	NEK2
	GOBLET_Nusse_2018	-2.46292	-1.9182	-2.11532	0.000288467	0.14538	0.000366593			MOGAT2	DLL1	APOBEC1	DUSP5	P2RY2	OLFM4	ABCC4	MEX3A	SLFN13	PIF1
	ENTEROCYTE_Nusse_2018	-2.61536	-1.95116	-2.18394	0.000288467	0.0941929	0.000366593			HSD17B2	SPINK4	MYRFL	PTPRH	FXYD3	AXIN2	LDLRAD3	EPHA4	SAMD5	DDIAS
	Mucosecreting_Hs	-2.96043	-2.35409	-2.12101	0.000288467	0.00175965	0.0123175			HPGD	ELF3	ST18	CYP3A5	PHLDA3	RGMB	TOP2A	FAM222A	NEK2	CENPF
	TUFT_Nusse_2018	-2.73089	-1.96123	-2.20119	0.000288467	0.14538	0.000366593			CHP2	MUC5AC	CDKN1A	AHNAK2	TLR4	EPHB2	KIF26A	KIF12	SNX10	KIF18A
	coreHRC 100 (EpiHR)	-2.76861	-1.69626	-2.2601	0.000288467	0.184111	0.000366593			KRT20	KLF4	TTLL7	FA2H	PSCA	ASCL2	STMN1	TMEM132A	AURKB	KIF2C
	Fetal signature mustafa	-3.00847	-1.9756	-2.4062	0.000288467	0.117017	0.000366593			SLC51A	SPDEF	CDHR5	RHOF	GCNT3		PTPRO	NAV2	GINS2	TROAP
	Lgr5.ISC.refined	2.97095	1.6711	2.021	0.000288467	0.20591	0.0224269			SLC15A1		GPRC5A	SLC6A8	ECM1		ALDH1B1	SLC29A1	SESTD1	CCNB1
	POLR1A.High	2.48104	1.82724	2.03785	0.000288467	0.14538	0.000366593			MTTP		ACSS2	CDA	CGNL1		UBE2C	FGFRL1	FAM83D	PLK1
	Mex3aHI LGR5hi signature SI	2.3572	1.82717	1.95242	0.000288467	0.14538	0.0342154			PTPRH		MTMR11	GBP3	ABHD4		PRPS1	PTPRS	NUP210	ASPM
	Proliferation	2.54674	1.89495	2.06229	0.000288467	0.142971	0.000366593			SLC9A2		STOX2	PLAUR	PLAUR		SPC24	MSI1	UHRF1	KIF23
	Ki67_HvL	2.6047	1.94536	2.06556	0.000288467	0.104601	0.000366593			ABCC2		LIMA1	GPRC5A	CD55		HMGB2	ZDHHC14	CNTLN	PSRC1
										SH3D21		CMTM3	LIPH	MSLN		NEK2	WWOX	MCM2	CENPA
										GPD1		CACHD1	CD55	RGS17		AURKB	TRIM44	BRCA1	KIF18B
										CDA		SERPINI1	KLK10	GJB3		FAM83D	BCL6	TFPI	KIF22
										UGT2A3		BMP2	GJB3	ABCC4		UHRF1	IGF1R	KIF11	TPX2
										UGT1A1		TMEM45B	LAMA3	LAMA3		PLAU	LIMK2	TROAP	CENPE
										DQX1		MYADM	TMBIM1	SCEL		SULF2	PHGDH	MCM10	ANLN
										ANPEP		PROX1	MXD1	SPATA6		PIF1	MAD2L2	CCNB1	DLGAP5
										TRIM31		EPHA4	TJP3	HYAL1		SKA2	CAD	RFC3	PRC1
										OSGIN1		MGST3	BMP2	S100A14		KIF2C	CBX1	KIF23	CEP55
										ALDOB		ITPR2	RNF103	GADD45B		MCM2	RGS12	PBK	PARPBP
										PPP1R14D		PYGL	B4GALNT3	PTP4A3		BRCA1	SOX4	DEPDC1	KIF20A
										LRRC19		KALRN	SLC44A4	GNAI1		KIF11	MFGE8	ECT2	KIF14
										SULT1B1		PKP1	RRAS	ARL4C		CDC45	FANCG	BIRC5	CKAP2
										LGALS3		CAPG	TSPAN1	PIR		HJURP	TCF3	MAD2L1	CCNB2
										SULT2B1		PRR15	SNX9	ANXA1		FKBP5	HS2ST1	KIF18B	BUB1
										TMEM120A		GNAI2	SERINC2	S100A16		CDCA5	LAMC1	BUB1B	SPC25
										GPR155		ABCC3	MISP	SLC45A3		ZWINT	KIF2A	DENND5A	CDKN3
										TUBAL3		CIB2	LMO7	EPHA4		DUT	EDN1	CENPH	GTSE1
										ACE2		DTNB	ITGA3	MCAM		BLM	CD44	USP13	CDC25C
										TGFBI		PFKFB3	CLIC3	FOSL1		MCM10	CCDC91	GINS1	HMMR
										GALM		RGS19	KRT80	S100A6		CCNB1	HSD17B14	NCAPG	MELK
										DPEP1		ACACB	ITGB4	CLIC3		ASPM	CEP97	DHFR	CKAP2L
										TMEM37		PLA2G4A	RIOK3	TBC1D2		RFC3	BOC	MTBP	KIF20B
										SLC11A2		CPEB4	MYH14	ITGB4		KIF23	TMEM107	TYMS	BORA
										KBTBD11		YPEL2	UGCG	RGS19		MCM3	PHF14	RAD51AP1	CDC20
										CDH17		LPCAT4	CD59	FLNC		PBK	MAN2A2	FANCD2	SLC28A3
										MAOB		CLMN	AHNAK	PLCD3		LMNB1	RAD50	CENPK	AURKA
										PPARGC1A		WDFY2	CXCL16	SAMD5		RMI2	CCDC66	CHEK1	CDC25B
										SLC3A1		PNPLA3	FLNB	AHNAK		ECT2	IFT27	FANCI	KNSTRN
										IL18		STARD5	CEACAM1	CXCL16		SLC1A4	PNLIPRP2	MCM7	PRR11
										ABCG2		VAMP8	PTK6	GSN		BIRC5	SLC44A2	MDFIC	MIS18BP1
										CORO2A		PRCP	LRP10	PHLDA2		ASF1B	KDM5A	EXO1	ARHGEF39
										MALL		ABHD2	USP53	PLK2		CENPU	ZSCAN2	RBL1	EFCAB11
										SNX9		MYZAP	PINK1	IL1RN		CENPA	TLX2	CDC6	CCNF
										MVP		DPYSL2	PLEC	PMEPA1		MAD2L1	CSNK1E	PLK4	NRARP
										NPC1L1		PLK2	LAMB3	TNS4		BUB1B	KIF1C	HELLS	OSCP1
										CTSS		YPEL3	CGN	VAMP5		TTL	CWF19L2	ANLN	SHCBP1
										TEP1		RHOC	EZR	S100A4		TRIP13	EMP2	PRIM1	CDCA3
										SLC43A2		GNA14	PCDH1	HSPB1		PIGR	GTF2F1	FEN1	ALPP
										PRAP1		IQSEC1	BAIAP2L1	RBMS1		DEPDC1B	MID1	PRC1	TLR1
										TICAM1		LIMD2	DDR1	CAPN5		PDP2	PPIG	NPHP1
										ITGA3		RDX	MUC13	WWC2		TTK	MBD4	NRM
										SLC9A3		ATP13A2	PDZK1IP1	PDZK1IP1		CENPH	TLR2	EIF2AK4
										ENTPD5		NAV2	SLC2A1	TTC9		RACGAP1	RPL13	ATAD5
										GPT		TRPM5	EFNB1	KIFC3		TPX2	CLU	KIF14
										BPNT1		ADAM22	CDCP1	VNN1		GINS1	CENPB	CDC7
										DGAT1		RIT1	PPARD	CDH13		NAT8	SORCS2	CEP78
										AGPAT2		ANGEL1	EPS8L1	FKBP9		NCAPG	EXOSC10	TACSTD2
										AHNAK		MYO6	SMAD3	PSRC1		MTBP	CNNM1	FANCA
										LRP1		DCP1B	TMPRSS4	EPS8L1		TYMS		CCNA2
										HDHD3		CPVL	JUP	KRT7		NCAPH		DSCC1
										ITPK1		TMEM176B	PPP2CB	GPX2		RAD51AP1		SMC2
										SLC28A1		PLCG2	HEBP2	RAB27B		FANCD2		HS6ST2
										FRK		DSP	MYOF	OSBPL5		CHEK1		BUB1
										CRAT		KLF6	ANXA11	ID2		FANCI		SORBS1
										PTK6		ETHE1	TNFRSF21	RAB11FIP5		SKA3		CDC25A
										DHRS11		TOR4A	SPINT1	DAPK1		GINS4		SPC25
										TOB1		KCNQ4	ARFGAP3	CLCF1		EXO1		NCAPG2
										PLS1		PLCB2	TINAGL1	CKAP2		CDC6		GTSE1
										OPTN		TMEM9	CDKN2B	TACSTD2		PLK4		TTC26
										REEP6		SKAP2	TM4SF1	CAPN2		HELLS		FUT1
										RETSAT		MAP4K4	TSPAN3	PPIC		DTL		CHAF1B
										AMN		MAN2A1	PRSS22	FOXQ1		SUV39H1		CDT1
										EPHA1		GPRC5C	SLPI	SORL1		ANLN		KNTC1
										SPSB1		ZNF512B	B4GALT1	MBOAT1		BLMH		MCM6
										SAT1		PPT1	CD68	HS6ST2		FEN1		ZNF367
										XKR9		S100A11	LAMC2	SCMH1		GAL		STIL
										HECTD3		FUT2	TMPRSS2	PMM1		DLGAP5		NAP1L1
										SEC23A		RHOG	SEMA3B	FABP5		SLC16A1		C18orf54
										SEMA4G		HAP1	STK24	GTSE1		SPTBN1		CKAP2L
										ACOX1		STK38	ITGA2	SERPINH1		E2F3		WDHD1
										HKDC1		RABGAP1L	ADAM9	TINAGL1		PRC1		RETNLB
										SLC26A3		INPP5J	ITGB1	SLCO4A1		DNA2		E2F7
										MME		ARAP2	CAMK2N1	ENAH		CEP55		VRK1
										EZR		ENC1	TIMP2	AKAP13		CDCA8		TK1
										BCL2L15		DMXL2		EREG		PARPBP		WDR76
										ALAS1		PHLDA1		PLEKHS1		GINS3		PAK6
										BAIAP2L1		BCL2L14		PRSS22		POLQ		RAD54B
										PFKFB4		RGS14		PPL		KIF14		NEIL3
										ADIPOR2		TMEM141		MDM2		CDC7		CDC20
										GCNT2		CMIP		SERPINB5		CKAP2		MSH6
										SLC23A2		KLF3		ILDR1		DIAPH3		LRP8
										ACSL5		ANXA11		NCMAP		MCM4		UBE2T
										ALDH18A1		PIM3		LAMC2		FANCA		RAD51
										SMPDL3A		CAP1		KRT23		CCNA2		RRM2
										KIFC3		TMEM176A		ENDOD1		DSCC1		RRM1
										DGKQ		HMX3		ICAM1		PCNA		CBFA2T3
										ARHGAP26		TPPP3		SH3BGRL2		SMC2		ERCC6L
										GNA11		PLD2		CCP110		HS6ST2		SLCO5A1
										CAST		ALDH3A2		DDAH1		BUB1		ESCO2
										XPNPEP1		HIVEP2		CCNG1		HAUS5		CENPM
										CASP7		CLIC4		BAX		CDC25A		CTNNAL1
										NAT8		ATP2A3		ANXA5		MSH2		OIP5
										TCN2		PDE9A		TSPAN6		SPC25		PDGFC
										ADH4		PPP3CA		ZMAT3		CDKN3		TCF19
										CBLC		GLYCTK		WWTR1		GEN1		CDK6
										UPP1		ESPN		IL33		UNG		ARL13B
										SLC39A5		SLC27A1		CD14		NCAPG2		IQGAP3
										VIPR1		OTUD7B		ARHGEF3		ORC6		CHRNA5
										TMEM139		PPARG		INF2		CHAF1A		PSAT1
										ADAMTSL5		ARHGAP4		CD44		GTSE1		CD44
										ACADM		SIAE		LMNA		SIAE		PRSS21
										IDH1		RAC2		AAAS		HMMR		MYCN
										PLIN3		RHBDF1		MLKL		TBC1D31		E2F8
										TSC22D3		SLC25A12		KCNN4		SEPHS1		CENPN
										MYO5B		SLCO4A1		GLIS3		KNTC1		CYP1B1
										RXRA		B4GALT4		ALCAM		MCM6		PMP22
										KLC4		CCDC68		AK1		MELK		FIGNL1
										IGSF9		PLEKHG5		TSPAN2		SMC4		CENPI
										LAD1		BUB3		TUBB6		CLSPN		SYNE1
										TOR1AIP2		AK7		HSPA2		MAGOHB		ULK2
										CIDEB		TMEM121		EPN3		XRCC2		CELSR1
										FAM3B		WNK2		SH3KBP1		VRK1		DCLRE1B
										SPINT1		PTPRJ		FMNL2		NCAPD3		CCDC15
										VMP1		EHF		NOXO1		KIF20B		NUSAP1
										IRAK2		RMND5A		PDLIM7		GJB2		RGS10
										SLC25A34		PLEKHS1		SGCB		SKA1		FRZB
										STX12		TRIB2		TSPAN4		HNRNPD		DUSP10
										SLC16A5		ALKBH7		GCNT1		USP1		CHRNA3
										MEP1A		RAB5B		WFDC2		NDC80		CACNA2D2
										ACE		KLHL28		B9D1		BORA		SETD7
										CREB3L3		SMTN		CPT1C		TICRR		ERG
										FEZ2		STK40		USP46		LRP8		KATNAL1
										DGAT2		B4GALT5		CRYAB		ARID5B		IL17RB
										URGCP		LZTS2		PAQR8		POP1		STOX1
										RILP		SPIRE2		KRT4		SLC18B1		CD200
										PEX11A		PIK3R3		KLRG2		RAD51		SLC24A3
										CDKN2B		ILDR1		BTG2		AURKA		AQP3
										TREH		TMEM65		SLC39A10		RRM2		AS3MT
										ACBD4		LMTK2		GPR137B		NHLRC1		POU2AF1
										MCU		MICAL1		KLHL13		RRM1
										TXNDC17		PNPLA6		WNT4		KNSTRN
										TMEM236		TMEM74B		PDLIM4		NUDT21
										DUSP12		KRT23		FLOT2		CBR1
										AGMO		CABLES2		RHOD		CCNE2
										SLC7A7		HSF2		COL4A2		MIS18BP1
										COBL		FAM171A1		MGMT		SNRPD1
										AQP11		HK1		SLC44A2		RRP1B
										SLC18B1		ACSL4		IL17RE		MIS18A
										TMEM135		CPNE5		LAPTM5		TIPIN
										TMEM86A		RUNX1		CAMKK1		CHSY1
										MEP1B		TXNDC16		EXOC4		OIP5
										GUCD1		TMEM116		AQP5		CMSS1
										ENPEP		ZDHHC17		SLC4A11		TCF19
										MAOA		SPA17		GATM		IPO5
										GNG12		SLC26A2		MSANTD3		CCNF
										ZZEF1		KCTD13		GLIPR1		POLR1E
										SIDT2		DDAH1		DCXR		GFM2
										SLC46A1		DUSP14		GPC1		IQGAP3
										SAR1B		DVL1		COL18A1		PM20D2
										FAHD1		TUBA1A		EMP2		MCMDC2
										KCNK5		SAMD14		SYT8		POLE2
										DNM1		ARHGEF28		DYRK3		PSPH
										PCYT1A		STX3		VANGL1		PSAT1
										RAB17		FRYL		MRAS		E2F2
										PAQR7		CARD10		CTSH		SASS6
										MYL12B		TSPAN6		P2RY6		BZW2
										SLC26A6		ARPC5		TMEM40		EIF5A2
										ACTN4		TBCB		TIMP2		GP2
										HSD17B4		LMBR1		ARHGAP44		CDCA2
										SLC31A1		TRIM40		FRMD6		SASH1
										SCO2		SCAND1		EDA2R		NUP35
										MYO1D		TMEM158		DUSP22		MCM8
										ATP6V0A2		IFNAR2		CLU		SHCBP1
										GSTK1		RBM38		PSAPL1		SAE1
										ZDHHC7		ZFHX3		VSIG1		RAD51C
										MICAL2		PSTPIP2		TNNI2		MYCN
										LMBR1L		GYS1		COL4A1		DMBT1
										HNF4G		TEAD1		STX11		ADAT2
										ABCD3		SSX2IP		IFT57		LCORL
										PCSK5		ATP6V1D		DHH		GART
										SLC51B		STAT2		PLAT		CENPN
										TFG		TRIM38		EFNA5		CCNE1
										FMO5		INPP5B		ANXA3		NDC1
										SLC25A45		INPP5D		WTIP		EPHB1
										PTDSS1		TNFAIP3		SUSD4		GPD1L
										ACOT11		OGDHL		RPS19		AGPAT5
										CKB		COPRS		BASP1		EPN3
										SCP2		CKAP4				TRIM37
										TMEM253		MN1				LSM5
										EXOC3L4		SFXN3				CENPI
										SPHK1		NARF				DBF4
										ABHD3		ANKRD12				OPA1
										IFNGR2		PRSS53				LTV1
										NAALADL1		SNRNP25				CHAC2
										ST3GAL4		ALOX5				CLDN2
										CASP6		LRCH4				FAS
										ILVBL		FAM221A				CPS1
										ABR		ALDH2				LDHC
										VAT1		ATXN1				MKI67
										OGDH		HOMER3				PNLIPRP2
										ZFYVE21		SORT1				HOMER1
										CEACAM20		CROT				IDH3A
										GSTM3		PTGS1				LYAR
										HAGH		GDE1				WDR12
										HADHA		NDUFAF3				TTF2
										PGD		GCNT1				TMEM183A
										ENO1		MICAL3				DLAT
										ALPI		CAMTA2				DCLRE1B
										SLC25A36		PTPN6				CNOT10
										KHK		GALK1				NFIA
										THNSL2		ESYT1				TRMU
										PXDC1		HEBP1				GSTCD
										CYB5B		RGS2				AGPS
										XDH		GIMAP1				HADH
										LPCAT3		TTLL11				TMEM64
										MYLK		RILPL2				NOTCH2
										PTTG1IP		DDAH2				LAP3
										GGACT		CBR3				PRKX
										TBC1D24		PIGC				ECHDC1
										RNF13		FOLR1				RBKS
										MAF		POU2F3				PANK1
										MOCOS		STRIP2				BAG2
										FAAH		LCA5				MND1
										HSD17B6		PLEKHO2				FDXACB1
										ATP1A1		GABARAPL2				ZW10
										TMEM106A		SPIB				SMC6
										RHOD		HSPB11
										SHPK		TIPARP
										BCHE		KCTD15
										TM6SF2		LYN
										PGM2		TMEM229A
										APRT		ABHD16A
										TBC1D22A		CBLB
										PLD1		PRR5-ARHGAP8
										ACAD11		PIP5K1B
										RHBG		NCF2
										SLC7A8		PSD3
										SLC5A9		SLC41A3
										LIPE		AVIL
										EHHADH		MAP1A
										ALDH1A1		UNC5B
										ABAT		CHI3L1
										TSTD1		ATAT1
										ALDH9A1		GFI1B
										ABCG5		PDE6D
										ACAA2		ACOT7
										SLC2A9		ARHGAP8
										RBP2		NUDT14
										ABCG8		OPN3
										DAB1		NSF
										TMEM82		ARL5A
										MPP1		PDCL
										HADH		ATP6AP1
										SLC34A2		MYO1B
										PCCB		ARHGEF2
										TAX1BP3		A4GALT
										NET1		PACS2
										BCO2		HSBP1
										SOWAHA		FES
										MS4A10		P2RX1
										NLRP6		AGT
										TYMP		GPCPD1
										SLC7A9		WDR7
										SFT2D2		SOCS1
										UGDH		SUFU
										PEX19		DAPP1
										EDN3		PALLD
										SLC39A4		KIF21B
										EDN2		SEC14L1
										CST6		KCTD12
										SLC22A1		RAB4B
										GALT		PLEK
										CCS		STRADA
										ADTRP		CACNA2D2
										SPNS2		CALML4
										PAPSS2		RGS13
										CDC42EP2		CHDH
										SOAT2		TCTA
										RUFY3		IL17RB
										PM20D1		SLC16A2
										SLC6A4		HSPA4L
										DECR1		SUCNR1
										FAM78A		PGM2L1
										STOM		MSI2
										PLA2G12B		OAS2
										TMEM230		TAS1R3
										PEPD		PPP1R14C
										REG3A		FNBP1
										TM4SF5		IL13RA1
										SH3TC1		SH2D7
										CCL25		RGS22
										CMBL		SHKBP1
										SLC5A11		KCND3
										S100G		BMX
										CD36		TTLL10
										ACY1		ARF3
										ARG2		HMX2
										TSPAN15		GNG13
										OCM		ATP8A1
										GGT1		CAMK2B
										VWCE		LTC4S
										TMEM252		CD37
										ALDH1L1		SLC9A9
										NR1I3		TMEM160
										PROZ		EPPK1
										SLC13A2		HPGDS
												ADCY5
												MATK
												CD300LF
												UBTD1
												CPM
												ALOX5AP
												USP49
												KIT
												BASP1
												HCK

## Sheet: Supp.1e_NES_GOBP
		NES			p value
	GOBP	LGR5+ vs. LGR5-	LGR5+ vs. LGR5med	LGR5med vs LGR5-	LGR5+ vs. LGR5-	LGR5+ vs. LGR5med	LGR5med vs LGR5-
	GO0034446 substrate adhesion-dependent cell spreading	2.91813	1.43612	2.2662	0.000407598	0.335444	0.000828767
	GO0001837 epithelial to mesenchymal transition	3.09822	1.99049	2.0588	0.000407598	0.235674	0.000828767
	GO0010631 epithelial cell migration	-2.05097	-1.67434	-1.65811	0.000407598	0.315643	0.13335
	GO0051495 positive regulation of cytoskeleton organization	-2.29523	-1.70962	-1.99754	0.000407598	0.320753	0.0534947
	GO0007009 plasma membrane organization	-2.36065	-1.86109	-1.88423	0.000407598	0.103971	0.110374

## Sheet: Supp.1f_Emp1_in_sortedCells
Sample.ID	gene	expr	group	rep
1279_2023	Emp1	10112264	neg	p3
1280_2023	Emp1	803466258	med	p3
1281_2023	Emp1	675473235	high	p3
1282_2023	Emp1	769545194	total	p3
1283_2023	Emp1	106157757	neg	p1
1284_2023	Emp1	663025411	high	p1
1285_2023	Emp1	789147242	med	p1

[truncated: 40 more sheets: Supp.1g_TdtomatoFluo_vs.Time, Supp.1h_Tdtomato_vs_Roundness, Supp.1j_RT-DC_Fluorescence, Supp.1k_Response_confinement, Supp.1l_Velocity_ConfinedCells, 2c_RT-DC_Deformation, 2d_RT-DC_YoungModulus, 2g_Response_to_confinement, 2i_Velocity_ConfinedCells_Categ, Supp.2a_Velocity_Clusters_11kPa, Supp.2b_Tdtom_Clusters_11kPa, Supp.2d_pMLC_Clusters, Supp.Fig.2e_Tdtom_Clusters, Supp.Fig.2g_AreaDetachedAttched, Supp.Fig2h_FluorescenceClusters, 3c_FluorescenceClusters, 3d_Roundness, 3e_Velocity, 3f_Traction, 3h_ContactAngle …]
